# Supplementary material for: e,e-trans-Cyclo­hexane-1,4-carb­oxy­lic acid–hexa­methyl­ene­tetra­mine (1/2)
Source: Acta Crystallogr Sect E Struct Rep Online. 2011 Jan 8;67(Pt 2):o248. doi: 10.1107/S1600536810053626 (PMC3051586; doi:10.1107/S1600536810053626)
Supplement: Supplementary file 1 [file e-67-0o248-sup1.cif]

##############################################################################
###                                                                        ###
###        Electronic paper (Acta Crystallographica Section E)             ###
###                                                                        ###
##############################################################################
#                                                                            #
# This CIF contains the data in a paper accepted for publication in Acta     #
# Crystallographica Section E. It conforms to the requirements of Notes      #
# for Authors for Section E, and has been peer reviewed under the auspices   #
# of the IUCr Commission on Journals.                                        #
#                                                                            #
# Full details of the Crystallographic Information File format               #
# are given in the paper "The Crystallographic Information File (CIF):       #
# a New Standard Archive File for Crystallography" by S. R. Hall, F. H.      #
# Allen and I. D. Brown [Acta Cryst. (1991), A47, 655-685].                  #
#                                                                            #
# The current version of the core CIF dictionary is obtainable from          #
# ftp://ftp.iucr.org/pub/cif_core.dic. The current version number is 2.4.    #
#                                                                            #
# Software is freely available for graphical display of the structure(s) in  #
# this CIF.  For information consult the CIF home page http://www.iucr.org/  #
# cif/home.html                                                              #
#                                                                            #
# This file may be used for bona fide research purposes within the           #
# scientific community so long as proper attribution is given to the journal # 
# article from which it was obtained.                                        #
#                                                                            #
##############################################################################
                                             
data_global
_audit_creation_method     'WinGX routine CIF_UPDATE'
_audit_conform_dict_name     cif_core.dic
_audit_conform_dict_version     2.3
_journal_date_recd_electronic     2010-12-21
_journal_date_accepted     2010-12-21
_journal_name_full     'Acta Crystallographica, Section E'
_journal_year     2011
_journal_volume     67
_journal_issue      2
_journal_page_first     o248
_journal_page_last     o248
_journal_paper_category     QO
_journal_coeditor_code     BT5446
_publ_contact_author_name     'Lemmerer, Andreas'
_publ_contact_author_address
;
Molecular Sciences Institute
School of Chemistry
University of the Witwatersrand
Private Bag
PO WITS
2050
Johannesburg
South Africa
;
_publ_contact_author_email     andreas.lemmerer@wits.ac.za
_publ_contact_author_fax     '27(11)7176749'
_publ_contact_author_phone     '27(11)7176711'
_publ_section_title
;
<i>e</i>,<i>e</i><i>trans</i>-Cyclohexane-1,4-carboxylic
acid--hexamethylenetetramine (1/2)
;
loop_
    _publ_author_name
    _publ_author_address
    'Lemmerer, Andreas'
;
Molecular Sciences Institute
School of Chemistry
University of the Witwatersrand
Private Bag 3
PO WITS
2050
Johannesburg
South Africa
;
data_I
_audit_creation_method     'WinGX routine CIF_UPDATE'
_chemical_name_systematic
;
<i>e</i>,<i>e</i><i>trans</i>-Cyclohexane-1,4-carboxylic
acid--hexamethylenetetramine (1/2)
;
_chemical_formula_moiety     '2(C6 H12 N4), C8 H12 O4'
_chemical_formula_sum     'C20 H36 N8 O4'
_chemical_formula_iupac     '2C6 H12 N4, C8 H12 O4'
_chemical_formula_weight     452.57
_symmetry_cell_setting     monoclinic
_symmetry_space_group_name_H-M     'P 21/n'
_symmetry_space_group_name_Hall     '-P 2yn'
loop_
    _symmetry_equiv_pos_as_xyz
    'x, y, z'
    '-x+1/2, y+1/2, -z+1/2'
    '-x, -y, -z'
    'x-1/2, -y-1/2, z-1/2'
_cell_length_a     5.91820(10)
_cell_length_b     31.5242(6)
_cell_length_c     6.11930(10)
_cell_angle_alpha     90
_cell_angle_beta     109.1440(10)
_cell_angle_gamma     90
_cell_volume     1078.52(3)
_cell_formula_units_Z     2
_cell_measurement_reflns_used     5661
_cell_measurement_theta_min     3.7
_cell_measurement_theta_max     28.29
_cell_measurement_temperature     173(2)
_exptl_crystal_description     plate
_exptl_crystal_colour     colourless
_exptl_crystal_size_max     0.4
_exptl_crystal_size_mid     0.35
_exptl_crystal_size_min     0.04
_exptl_crystal_density_diffrn     1.394
_exptl_crystal_density_meas     ?
_exptl_crystal_density_method     'not measured'
_exptl_crystal_F_000     488
_exptl_absorpt_coefficient_mu     0.1
_exptl_absorpt_correction_type     integration
_exptl_absorpt_process_details     '(XPREP; Bruker, 2004)'
_exptl_absorpt_correction_T_min     0.9604
_exptl_absorpt_correction_T_max     0.9958
_exptl_special_details
;
Numerical integration absorption corrections based on indexed crystal faces were
applied using the <i>XPREP</i> routine (Bruker, 2004)
;
_diffrn_ambient_temperature     173(2)
_diffrn_radiation_type     MoK\a
_diffrn_radiation_wavelength     0.71073
_diffrn_measurement_device_type     'Bruker APEXII CCD area-detector'
_diffrn_measurement_method     \w
_diffrn_reflns_number     13851
_diffrn_reflns_av_R_equivalents     0.0446
_diffrn_reflns_theta_min     1.29
_diffrn_reflns_theta_max     27.99
_diffrn_reflns_theta_full     27.99
_diffrn_measured_fraction_theta_max     1
_diffrn_measured_fraction_theta_full     1
_diffrn_reflns_limit_h_min     -7
_diffrn_reflns_limit_h_max     7
_diffrn_reflns_limit_k_min     -41
_diffrn_reflns_limit_k_max     41
_diffrn_reflns_limit_l_min     -8
_diffrn_reflns_limit_l_max     8
_diffrn_standards_number     0
_reflns_number_total     2594
_reflns_number_gt     2218
_reflns_threshold_expression     I>2\s(I)
_refine_ls_structure_factor_coef     Fsqd
_refine_ls_matrix_type     full
_refine_ls_R_factor_gt     0.0395
_refine_ls_wR_factor_ref     0.1127
_refine_ls_goodness_of_fit_ref     0.893
_refine_ls_restrained_S_all     0.893
_refine_ls_number_reflns     2594
_refine_ls_number_parameters     146
_refine_ls_number_restraints     0
_refine_ls_hydrogen_treatment     constr
_refine_ls_weighting_scheme     calc
_refine_ls_weighting_details
         'calc w=1/[\s^2^(Fo^2^)+(0.0739P)^2^+0.3667P] where P=(Fo^2^+2Fc^2^)/3'
_refine_ls_shift/su_max     0.001
_refine_diff_density_max     0.392
_refine_diff_density_min     -0.192
_refine_ls_extinction_method     none
loop_
    _atom_type_symbol
    _atom_type_description
    _atom_type_scat_dispersion_real
    _atom_type_scat_dispersion_imag
    _atom_type_scat_source
    C C 0.0033 0.0016 'International Tables Vol C Tables 4.2.6.8 and 6.1.1.4'
    H H 0 0 'International Tables Vol C Tables 4.2.6.8 and 6.1.1.4'
    N N 0.0061 0.0033 'International Tables Vol C Tables 4.2.6.8 and 6.1.1.4'
    O O 0.0106 0.006 'International Tables Vol C Tables 4.2.6.8 and 6.1.1.4'
_computing_data_collection     'APEX2 (Bruker, 2005)'
_computing_cell_refinement     'SAINT-Plus (Bruker, 2004)'
_computing_data_reduction     'SAINT-Plus and XPREP (Bruker 2004)'
_computing_structure_solution     'SHELXS-97 (Sheldrick, 2008)'
_computing_structure_refinement     'SHELXL-97 (Sheldrick, 2008)'
_computing_molecular_graphics
;
ORTEP-3 for Windows (Farrugia, 1997) and DIAMOND (Brandenburg,
1999)
;
_computing_publication_material
;
WinGX (Farrugia, 1999) and PLATON (Spek, 2009)
;
loop_
    _atom_site_type_symbol
    _atom_site_label
    _atom_site_fract_x
    _atom_site_fract_y
    _atom_site_fract_z
    _atom_site_U_iso_or_equiv
    _atom_site_adp_type
    _atom_site_calc_flag
    _atom_site_refinement_flags
    _atom_site_occupancy
    _atom_site_disorder_assembly
    _atom_site_disorder_group
    C C1 -0.0247(2) 0.63264(4) 0.4650(2) 0.0246(3) Uani d . 1 . .
    H H1A -0.1214 0.6094 0.3707 0.029 Uiso calc R 1 . .
    H H1B -0.0231 0.6289 0.6261 0.029 Uiso calc R 1 . .
    C C2 -0.1335(2) 0.67841(4) 0.1382(2) 0.0282(3) Uani d . 1 . .
    H H2A -0.2086 0.7058 0.0755 0.034 Uiso calc R 1 . .
    H H2B -0.2303 0.6555 0.041 0.034 Uiso calc R 1 . .
    C C3 0.2502(2) 0.71082(4) 0.2722(2) 0.0290(3) Uani d . 1 . .
    H H3A 0.1799 0.7386 0.2111 0.035 Uiso calc R 1 . .
    H H3B 0.4155 0.7101 0.2667 0.035 Uiso calc R 1 . .
    C C4 0.2168(2) 0.63619(4) 0.2177(2) 0.0282(3) Uani d . 1 . .
    H H4A 0.3818 0.6348 0.2117 0.034 Uiso calc R 1 . .
    H H4B 0.1235 0.613 0.1201 0.034 Uiso calc R 1 . .
    C C5 0.3614(2) 0.66535(4) 0.6002(2) 0.0256(3) Uani d . 1 . .
    H H5A 0.3658 0.662 0.7623 0.031 Uiso calc R 1 . .
    H H5B 0.5281 0.6642 0.5986 0.031 Uiso calc R 1 . .
    C C6 0.0111(2) 0.70746(4) 0.5164(2) 0.0267(3) Uani d . 1 . .
    H H6A 0.0126 0.7045 0.678 0.032 Uiso calc R 1 . .
    H H6B -0.0621 0.7352 0.4574 0.032 Uiso calc R 1 . .
    N N1 0.22317(16) 0.62980(3) 0.45945(16) 0.0202(2) Uani d . 1 . .
    N N2 -0.13588(17) 0.67350(3) 0.37597(19) 0.0250(2) Uani d . 1 . .
    N N3 0.1098(2) 0.67701(3) 0.12396(18) 0.0273(2) Uani d . 1 . .
    N N4 0.25799(18) 0.70679(3) 0.51366(18) 0.0257(2) Uani d . 1 . .
    C C7 0.76647(19) 0.52006(3) 0.88313(19) 0.0188(2) Uani d . 1 . .
    H H7 0.6734 0.4942 0.8128 0.023 Uiso calc R 1 . .
    C C8 0.9750(2) 0.52451(4) 0.78814(19) 0.0219(2) Uani d . 1 . .
    H H8A 0.9119 0.5271 0.6175 0.026 Uiso calc R 1 . .
    H H8B 1.0667 0.5506 0.851 0.026 Uiso calc R 1 . .
    C C9 1.1394(2) 0.48596(4) 0.85539(19) 0.0213(2) Uani d . 1 . .
    H H9A 1.0504 0.4603 0.7819 0.026 Uiso calc R 1 . .
    H H9B 1.2758 0.4897 0.7973 0.026 Uiso calc R 1 . .
    C C10 0.6008(2) 0.55801(3) 0.8143(2) 0.0212(2) Uani d . 1 . .
    O O1 0.47562(17) 0.55861(3) 0.59260(15) 0.0319(2) Uani d . 1 . .
    H H1 0.3883 0.5803 0.5629 0.048 Uiso calc R 1 . .
    O O2 0.58343(19) 0.58498(3) 0.94835(17) 0.0397(3) Uani d . 1 . .
loop_
    _atom_site_aniso_label
    _atom_site_aniso_U_11
    _atom_site_aniso_U_22
    _atom_site_aniso_U_33
    _atom_site_aniso_U_12
    _atom_site_aniso_U_13
    _atom_site_aniso_U_23
    C1 0.0217(5) 0.0197(6) 0.0322(6) 0.0004(4) 0.0087(5) 0.0055(4)
    C2 0.0237(6) 0.0261(6) 0.0265(6) 0.0051(5) -0.0031(5) 0.0042(5)
    C3 0.0264(6) 0.0249(6) 0.0384(7) 0.0007(5) 0.0145(5) 0.0100(5)
    C4 0.0356(7) 0.0266(6) 0.0238(6) 0.0119(5) 0.0115(5) 0.0007(5)
    C5 0.0203(5) 0.0246(6) 0.0253(6) 0.0009(4) -0.0015(4) 0.0010(4)
    C6 0.0330(6) 0.0203(6) 0.0297(6) 0.0059(5) 0.0143(5) -0.0018(4)
    N1 0.0193(5) 0.0187(5) 0.0205(5) 0.0044(3) 0.0038(4) 0.0017(3)
    N2 0.0178(5) 0.0221(5) 0.0353(6) 0.0038(4) 0.0091(4) 0.0049(4)
    N3 0.0350(6) 0.0273(6) 0.0206(5) 0.0083(4) 0.0104(4) 0.0052(4)
    N4 0.0247(5) 0.0190(5) 0.0296(5) -0.0022(4) 0.0037(4) -0.0008(4)
    C7 0.0179(5) 0.0154(5) 0.0212(5) 0.0034(4) 0.0039(4) 0.0004(4)
    C8 0.0242(6) 0.0216(5) 0.0206(5) 0.0059(4) 0.0084(4) 0.0050(4)
    C9 0.0216(5) 0.0220(6) 0.0218(5) 0.0056(4) 0.0090(4) 0.0026(4)
    C10 0.0183(5) 0.0181(5) 0.0246(6) 0.0025(4) 0.0037(4) 0.0006(4)
    O1 0.0369(5) 0.0259(5) 0.0249(5) 0.0161(4) -0.0007(4) -0.0002(3)
    O2 0.0487(6) 0.0305(5) 0.0306(5) 0.0201(4) 0.0002(4) -0.0064(4)
_geom_special_details
;
All e.s.d.'s (except the e.s.d. in the dihedral angle between two l.s. planes)
are estimated using the full covariance matrix. The cell e.s.d.'s are taken
into account individually in the estimation of e.s.d.'s in distances, angles
and torsion angles; correlations between e.s.d.'s in cell parameters are only
used when they are defined by crystal symmetry. An approximate (isotropic)
treatment of cell e.s.d.'s is used for estimating e.s.d.'s involving l.s.
planes.
;
loop_
    _geom_bond_atom_site_label_1
    _geom_bond_atom_site_label_2
    _geom_bond_site_symmetry_2
    _geom_bond_distance
    _geom_bond_publ_flag
    C1 N2 . 1.4676(14) ?
    C1 N1 . 1.4808(15) ?
    C1 H1A . 0.99 ?
    C1 H1B . 0.99 ?
    C2 N2 . 1.4678(17) ?
    C2 N3 . 1.4713(17) ?
    C2 H2A . 0.99 ?
    C2 H2B . 0.99 ?
    C3 N3 . 1.4679(17) ?
    C3 N4 . 1.4686(16) ?
    C3 H3A . 0.99 ?
    C3 H3B . 0.99 ?
    C4 N3 . 1.4657(15) ?
    C4 N1 . 1.4812(15) ?
    C4 H4A . 0.99 ?
    C4 H4B . 0.99 ?
    C5 N4 . 1.4662(15) ?
    C5 N1 . 1.4848(15) ?
    C5 H5A . 0.99 ?
    C5 H5B . 0.99 ?
    C6 N2 . 1.4663(16) ?
    C6 N4 . 1.4671(16) ?
    C6 H6A . 0.99 ?
    C6 H6B . 0.99 ?
    C7 C10 . 1.5160(15) ?
    C7 C9 3_767 1.5238(15) ?
    C7 C8 . 1.5331(15) ?
    C7 H7 . 1 ?
    C8 C9 . 1.5268(15) ?
    C8 H8A . 0.99 ?
    C8 H8B . 0.99 ?
    C9 C7 3_767 1.5238(15) ?
    C9 H9A . 0.99 ?
    C9 H9B . 0.99 ?
    C10 O2 . 1.2091(15) ?
    C10 O1 . 1.3154(14) ?
    O1 H1 . 0.84 ?
loop_
    _geom_angle_atom_site_label_1
    _geom_angle_atom_site_label_2
    _geom_angle_atom_site_label_3
    _geom_angle_site_symmetry_1
    _geom_angle_site_symmetry_3
    _geom_angle
    _geom_angle_publ_flag
    N2 C1 N1 . . 111.82(9) ?
    N2 C1 H1A . . 109.3 ?
    N1 C1 H1A . . 109.3 ?
    N2 C1 H1B . . 109.3 ?
    N1 C1 H1B . . 109.3 ?
    H1A C1 H1B . . 107.9 ?
    N2 C2 N3 . . 112.54(9) ?
    N2 C2 H2A . . 109.1 ?
    N3 C2 H2A . . 109.1 ?
    N2 C2 H2B . . 109.1 ?
    N3 C2 H2B . . 109.1 ?
    H2A C2 H2B . . 107.8 ?
    N3 C3 N4 . . 112.56(9) ?
    N3 C3 H3A . . 109.1 ?
    N4 C3 H3A . . 109.1 ?
    N3 C3 H3B . . 109.1 ?
    N4 C3 H3B . . 109.1 ?
    H3A C3 H3B . . 107.8 ?
    N3 C4 N1 . . 112.12(9) ?
    N3 C4 H4A . . 109.2 ?
    N1 C4 H4A . . 109.2 ?
    N3 C4 H4B . . 109.2 ?
    N1 C4 H4B . . 109.2 ?
    H4A C4 H4B . . 107.9 ?
    N4 C5 N1 . . 112.20(9) ?
    N4 C5 H5A . . 109.2 ?
    N1 C5 H5A . . 109.2 ?
    N4 C5 H5B . . 109.2 ?
    N1 C5 H5B . . 109.2 ?
    H5A C5 H5B . . 107.9 ?
    N2 C6 N4 . . 112.61(9) ?
    N2 C6 H6A . . 109.1 ?
    N4 C6 H6A . . 109.1 ?
    N2 C6 H6B . . 109.1 ?
    N4 C6 H6B . . 109.1 ?
    H6A C6 H6B . . 107.8 ?
    C1 N1 C4 . . 108.27(9) ?
    C1 N1 C5 . . 107.61(9) ?
    C4 N1 C5 . . 107.78(9) ?
    C6 N2 C1 . . 108.39(9) ?
    C6 N2 C2 . . 107.89(9) ?
    C1 N2 C2 . . 108.14(9) ?
    C4 N3 C3 . . 108.13(10) ?
    C4 N3 C2 . . 107.97(10) ?
    C3 N3 C2 . . 107.96(9) ?
    C5 N4 C6 . . 107.94(9) ?
    C5 N4 C3 . . 108.17(10) ?
    C6 N4 C3 . . 107.91(9) ?
    C10 C7 C9 . 3_767 111.75(9) ?
    C10 C7 C8 . . 110.48(9) ?
    C9 C7 C8 3_767 . 110.30(9) ?
    C10 C7 H7 . . 108.1 ?
    C9 C7 H7 3_767 . 108.1 ?
    C8 C7 H7 . . 108.1 ?
    C9 C8 C7 . . 110.25(9) ?
    C9 C8 H8A . . 109.6 ?
    C7 C8 H8A . . 109.6 ?
    C9 C8 H8B . . 109.6 ?
    C7 C8 H8B . . 109.6 ?
    H8A C8 H8B . . 108.1 ?
    C7 C9 C8 3_767 . 111.31(9) ?
    C7 C9 H9A 3_767 . 109.4 ?
    C8 C9 H9A . . 109.4 ?
    C7 C9 H9B 3_767 . 109.4 ?
    C8 C9 H9B . . 109.4 ?
    H9A C9 H9B . . 108 ?
    O2 C10 O1 . . 123.03(11) ?
    O2 C10 C7 . . 123.88(10) ?
    O1 C10 C7 . . 113.09(10) ?
    C10 O1 H1 . . 109.5 ?
loop_
    _geom_torsion_atom_site_label_1
    _geom_torsion_atom_site_label_2
    _geom_torsion_atom_site_label_3
    _geom_torsion_atom_site_label_4
    _geom_torsion_site_symmetry_1
    _geom_torsion_site_symmetry_2
    _geom_torsion_site_symmetry_3
    _geom_torsion_site_symmetry_4
    _geom_torsion
    _geom_torsion_publ_flag
    N2 C1 N1 C4 . . . . -57.93(12) ?
    N2 C1 N1 C5 . . . . 58.31(12) ?
    N3 C4 N1 C1 . . . . 57.99(13) ?
    N3 C4 N1 C5 . . . . -58.15(13) ?
    N4 C5 N1 C1 . . . . -58.63(12) ?
    N4 C5 N1 C4 . . . . 57.94(12) ?
    N4 C6 N2 C1 . . . . 58.57(13) ?
    N4 C6 N2 C2 . . . . -58.32(12) ?
    N1 C1 N2 C6 . . . . -58.43(13) ?
    N1 C1 N2 C2 . . . . 58.29(12) ?
    N3 C2 N2 C6 . . . . 58.06(12) ?
    N3 C2 N2 C1 . . . . -58.99(12) ?
    N1 C4 N3 C3 . . . . 58.54(13) ?
    N1 C4 N3 C2 . . . . -58.04(13) ?
    N4 C3 N3 C4 . . . . -58.70(13) ?
    N4 C3 N3 C2 . . . . 57.88(12) ?
    N2 C2 N3 C4 . . . . 58.78(12) ?
    N2 C2 N3 C3 . . . . -57.91(12) ?
    N1 C5 N4 C6 . . . . 58.47(13) ?
    N1 C5 N4 C3 . . . . -58.05(13) ?
    N2 C6 N4 C5 . . . . -58.39(12) ?
    N2 C6 N4 C3 . . . . 58.29(12) ?
    N3 C3 N4 C5 . . . . 58.48(12) ?
    N3 C3 N4 C6 . . . . -58.06(12) ?
    C10 C7 C8 C9 . . . . -179.28(9) ?
    C9 C7 C8 C9 3_767 . . . 56.67(13) ?
    C7 C8 C9 C7 . . . 3_767 -57.25(13) ?
    C9 C7 C10 O2 3_767 . . . 13.98(17) ?
    C8 C7 C10 O2 . . . . -109.24(14) ?
    C9 C7 C10 O1 3_767 . . . -165.62(10) ?
    C8 C7 C10 O1 . . . . 71.17(12) ?
loop_
    _geom_hbond_atom_site_label_D
    _geom_hbond_atom_site_label_H
    _geom_hbond_atom_site_label_A
    _geom_hbond_site_symmetry_A
    _geom_hbond_distance_DH
    _geom_hbond_distance_HA
    _geom_hbond_distance_DA
    _geom_hbond_angle_DHA
    O1 H1 N1 . 0.84 1.84 2.6710(12) 170
