# Supplementary material for: e,e-trans-Cyclo­hexane-1,4-carb­oxy­lic acid–hexa­methyl­ene­tetra­mine (1/2)
Source: Acta Crystallogr Sect E Struct Rep Online. 2011 Jan 8;67(Pt 2):o248. doi: 10.1107/S1600536810053626 (PMC3051586; doi:10.1107/S1600536810053626)
Supplement: Supplementary file 2 [file e-67-0o248-Isup2.hkl]

#
# h,k,l, Fc-squared, Fo-squared, sigma(Fo-squared) and status flag
#
data_I
_shelx_title ' 7aG74_a in P2(1)/n'
_shelx_refln_list_code          4
_shelx_F_calc_maximum      107.32
_exptl_crystal_F_000       488.00
_reflns_d_resolution_high  0.7571
 
loop_
 _symmetry_equiv_pos_as_xyz
 'x, y, z'
 '-x+1/2, y+1/2, -z+1/2'
 '-x, -y, -z'
 'x-1/2, -y-1/2, z-1/2'
 
_cell_length_a     5.9182
_cell_length_b    31.5242
_cell_length_c     6.1193
_cell_angle_alpha  90.000
_cell_angle_beta  109.144
_cell_angle_gamma  90.000
 
_shelx_F_squared_multiplier     1.000
 
loop_
 _refln_index_h
 _refln_index_k
 _refln_index_l
 _refln_F_squared_calc
 _refln_F_squared_meas
 _refln_F_squared_sigma
 _refln_observed_status
   2   0   0        0.74       14.37      1.25 o
   4   0   0      111.40      112.35      3.70 o
   6   0   0       35.85       30.81      2.98 o
   1   1   0      361.53      378.99      2.73 o
   2   1   0      338.16      328.67      2.62 o
   3   1   0      212.06      208.87      2.53 o
   4   1   0       10.53       11.66      1.10 o
   5   1   0      192.72      183.32      3.81 o
   6   1   0       64.43       57.32      2.64 o
   7   1   0        6.03        7.47      2.08 o
   0   2   0       61.08       31.44     24.60 o
   1   2   0     1386.72     1421.00      6.36 o
   2   2   0     1499.50     1558.92     12.05 o
   3   2   0     1652.92     1777.36     12.18 o
   4   2   0        0.40        0.58      0.61 o
   5   2   0       87.58       78.25      2.58 o
   6   2   0        0.50       -0.02      0.98 o
   7   2   0        8.36        6.80      1.78 o
   1   3   0     2809.56     2891.70     30.69 o
   2   3   0      439.89      494.83      7.52 o
   3   3   0       13.18       18.78      0.88 o
   4   3   0       24.53       24.48      1.40 o
   5   3   0        0.67       -0.72      0.72 o
   6   3   0       21.58       19.66      2.06 o
   7   3   0        0.11        0.04      1.30 o
   0   4   0      270.77      301.82      7.10 o
   1   4   0     5638.84     5701.68    127.74 o
   2   4   0        1.06        1.32      0.47 o
   3   4   0       11.04       14.31      0.79 o
   4   4   0      132.36      125.40      2.94 o
   5   4   0      220.82      204.19      4.87 o
   6   4   0        2.61        2.96      1.35 o
   7   4   0      127.83      123.57      4.60 o
   1   5   0     7426.96     7397.36    155.90 o
   2   5   0      467.46      479.39      4.14 o
   3   5   0        0.42        2.56      0.50 o
   4   5   0       29.56       32.33      1.60 o
   5   5   0      115.34      110.54      3.00 o
   6   5   0      282.64      267.57      5.88 o
   7   5   0       82.90       89.55      4.00 o
   0   6   0     9643.45     8755.35    356.72 o
   1   6   0      706.16      864.32     14.74 o
   2   6   0     1378.27     1448.11     11.09 o
   3   6   0        0.33        1.12      0.35 o
   4   6   0      216.88      216.06      3.17 o
   5   6   0      132.61      129.02      3.69 o
   6   6   0       44.21       49.39      2.83 o
   7   6   0       16.77       17.71      2.32 o
   1   7   0     4576.38     4697.79     39.07 o
   2   7   0     2347.25     2435.25     19.70 o
   3   7   0       14.67       21.91      0.95 o
   4   7   0      143.89      143.67      2.64 o
   5   7   0       25.49       22.85      1.86 o
   6   7   0        0.74        0.16      1.10 o
   7   7   0       39.94       44.18      3.44 o
   0   8   0     2813.63     2801.39    115.48 o
   1   8   0     1271.77     1401.45      9.94 o
   2   8   0     1489.30     1566.70     12.59 o
   3   8   0      450.01      475.17      5.29 o
   4   8   0      509.64      508.82      8.16 o
   5   8   0       94.39       93.00      3.20 o
   6   8   0        4.39        2.41      1.28 o
   7   8   0        3.69        5.62      2.20 o
   1   9   0     1991.08     1983.41     15.64 o
   2   9   0      502.94      590.66      8.10 o
   3   9   0      405.53      412.79      5.04 o
   4   9   0      578.24      559.92      7.07 o
   5   9   0      137.29      137.41      3.86 o
   6   9   0        1.14        1.80      1.30 o
   7   9   0        0.17       -1.18      1.87 o
   0  10   0      116.89      143.09      6.87 o
   1  10   0     1019.27     1099.86     12.79 o
   2  10   0      665.53      770.41      7.88 o
   3  10   0      258.75      259.81      3.11 o
   4  10   0       21.49       23.19      1.45 o
   5  10   0        0.18        0.31      0.94 o
   6  10   0       17.24       17.17      2.26 o
   7  10   0       54.92       51.92      4.21 o
   1  11   0       15.52       22.25      0.71 o
   2  11   0       76.95      102.98      1.56 o
   3  11   0      229.25      231.68      3.75 o
   4  11   0       74.37       77.28      2.38 o
   5  11   0      313.50      297.66      5.60 o
   6  11   0       13.85       13.38      2.11 o
   7  11   0       84.92       82.38      4.99 o
   0  12   0      487.60      473.33     15.40 o
   1  12   0     2070.17     2269.85     24.88 o
   2  12   0      150.11      169.85      2.21 o
   3  12   0       78.91       89.93      2.06 o
   4  12   0     2919.23     2873.11     26.93 o
   5  12   0       12.51       11.02      1.72 o
   6  12   0       42.63       41.84      3.08 o
   7  12   0        0.25       -0.40      1.86 o
   1  13   0     2006.11     2129.03     18.69 o
   2  13   0     1018.80     1158.01     12.41 o
   3  13   0        0.43        2.74      0.63 o
   4  13   0      382.44      391.41      5.67 o
   5  13   0        0.08        0.53      1.14 o
   6  13   0       46.01       49.95      3.32 o
   7  13   0        4.66        6.75      2.36 o
   0  14   0      807.72      722.01     19.34 o
   1  14   0     2812.30     3173.07     38.20 o
   2  14   0      123.37      135.08      1.80 o
   3  14   0      205.62      215.49      3.82 o
   4  14   0     1468.02     1394.65     20.47 o
   5  14   0      247.79      226.31      5.65 o
   6  14   0       41.91       50.92      3.37 o
   1  15   0      145.64      167.92      5.58 o
   2  15   0       13.60       17.81      0.72 o
   3  15   0        0.11        0.94      0.54 o
   4  15   0       72.82       78.37      2.77 o
   5  15   0      120.03      120.81      4.30 o
   6  15   0        0.05       -0.30      1.33 o
   0  16   0      318.61      299.25      9.42 o
   1  16   0      146.50      154.96      2.61 o
   2  16   0       64.43       75.71      1.60 o
   3  16   0      683.85      658.38     10.67 o
   4  16   0       24.52       24.66      1.93 o
   5  16   0        0.00        0.66      1.16 o
   6  16   0        7.46        5.97      1.80 o
   1  17   0       31.84       28.90      0.91 o
   2  17   0       23.96       28.18      1.14 o
   3  17   0     1007.83      962.21     12.78 o
   4  17   0       84.92       71.61      2.51 o
   5  17   0      237.74      221.05      5.76 o
   6  17   0        0.03        0.17      1.35 o
   0  18   0        3.37        3.06      0.57 o
   1  18   0      723.06      773.57     10.85 o
   2  18   0       46.75       60.25      1.59 o
   3  18   0        0.30        0.35      0.65 o
   4  18   0      593.67      543.53      8.29 o
   5  18   0       19.26       17.82      1.95 o
   6  18   0       16.26       12.22      2.00 o
   1  19   0     1251.96     1370.96     20.61 o
   2  19   0      505.02      567.24      9.22 o
   3  19   0      138.52      126.73      2.96 o
   4  19   0       29.37       39.63      2.04 o
   5  19   0       30.97       31.34      2.72 o
   6  19   0       32.77       35.27      2.76 o
   0  20   0     1472.98     1458.71     40.20 o
   1  20   0        1.09       -0.65      1.70 o
   2  20   0        2.39        2.09      0.69 o
   3  20   0       99.46       96.84      2.69 o
   4  20   0       80.10       83.88      2.76 o
   5  20   0       62.29       64.01      2.76 o
   6  20   0        9.02        9.36      1.95 o
   1  21   0      215.60      217.89      3.47 o
   2  21   0       73.91       81.39      2.13 o
   3  21   0        7.40        3.60      0.93 o
   4  21   0       34.42       41.88      2.16 o
   5  21   0        1.09        2.38      1.17 o
   6  21   0       68.78       74.77      3.66 o
   0  22   0       23.47       30.33      2.59 o
   1  22   0      409.48      391.69      7.20 o
   2  22   0        3.06        4.68      0.84 o
   3  22   0      145.71      139.17      3.24 o
   4  22   0      340.85      293.21      6.22 o
   5  22   0        0.00       -0.11      1.07 o
   6  22   0        0.46       -0.64      1.39 o
   1  23   0      158.45      158.57     10.20 o
   2  23   0        7.30        6.74      0.91 o
   3  23   0       23.94       15.42      1.43 o
   4  23   0       30.46       24.55      1.84 o
   5  23   0        9.15        9.08      1.57 o
   6  23   0       16.43       17.71      2.58 o
   0  24   0      418.51      406.25     11.12 o
   1  24   0        2.94        4.34      1.16 o
   2  24   0      112.41      109.71      2.66 o
   3  24   0      141.87      123.25      3.52 o
   4  24   0        8.73        8.12      1.39 o
   5  24   0      193.39      195.95      4.72 o
   6  24   0        1.77        0.63      1.73 o
   1  25   0      167.34      170.42      4.58 o
   2  25   0       15.90       11.57      1.12 o
   3  25   0      254.48      255.01      4.53 o
   4  25   0        5.71        7.89      1.39 o
   5  25   0        6.37        5.32      1.41 o
   0  26   0     5369.16     5263.82     83.33 o
   1  26   0       81.04       87.74      3.17 o
   2  26   0       31.79       33.04      1.99 o
   3  26   0       59.84       49.35      2.24 o
   4  26   0       88.48       84.49      3.03 o
   5  26   0        4.51        2.94      1.36 o
   1  27   0        0.93        2.11      1.10 o
   2  27   0       15.48       17.59      1.62 o
   3  27   0       18.18       11.50      1.44 o
   4  27   0       12.84       10.34      1.56 o
   5  27   0      205.10      200.60      4.94 o
   0  28   0      112.04      156.84      9.59 o
   1  28   0      266.11      269.69      6.52 o
   2  28   0       20.28       20.25      1.89 o
   3  28   0      128.87      127.77      3.79 o
   4  28   0        4.55        3.52      1.28 o
   5  28   0       33.13       35.38      2.55 o
   1  29   0      377.93      382.56      8.87 o
   2  29   0        1.49        2.90      1.16 o
   3  29   0        8.18       12.39      1.71 o
   4  29   0       78.03       84.13      3.44 o
   5  29   0        6.46        6.78      1.87 o
   0  30   0        2.51        5.96      2.05 o
   1  30   0       91.69      103.44      4.56 o
   2  30   0        0.04        0.00      1.25 o
   3  30   0       24.25       18.42      1.94 o
   4  30   0       73.62       70.38      3.29 o
   5  30   0      179.71      183.95      5.49 o
   1  31   0      165.97      179.88      4.76 o
   2  31   0      106.93       96.90      4.45 o
   3  31   0       78.75       82.51      3.30 o
   4  31   0        0.05       -0.58      1.22 o
   0  32   0      270.43      265.09      8.12 o
   1  32   0       95.38      108.60      4.35 o
   2  32   0       63.76       64.74      3.86 o
   3  32   0       11.84       16.67      1.89 o
   4  32   0        5.48        2.98      1.67 o
   1  33   0       30.38       35.06      2.62 o
   2  33   0        1.80        3.97      1.89 o
   3  33   0        0.03       -0.23      1.53 o
   4  33   0       69.63       73.65      4.69 o
   0  34   0      266.62      281.65      8.78 o
   1  34   0       71.10       71.55      3.49 o
   2  34   0       99.92      102.76      4.79 o
   3  34   0       13.14       12.34      2.51 o
   4  34   0       10.67       15.88      2.46 o
   1  35   0      126.63      134.02      4.56 o
   2  35   0       15.76       14.98      2.52 o
   3  35   0        1.31        2.00      2.47 o
   4  35   0       24.90       26.49      2.93 o
   0  36   0        9.11       13.63      2.92 o
   1  36   0       45.09       57.10      3.34 o
   2  36   0      133.56      138.75      5.64 o
   3  36   0        0.02       -0.84      2.15 o
   1  37   0      109.58      108.02      4.30 o
   2  37   0        6.95        5.87      2.69 o
   3  37   0       76.10       79.61      6.09 o
   0  38   0      242.74      235.34      8.75 o
   1  38   0       12.11       17.72      2.37 o
   2  38   0        1.44        1.47      2.57 o
   3  38   0       10.59       10.61      3.44 o
   1  39   0      184.51      203.10      6.91 o
   2  39   0       68.43       71.86      5.74 o
   0  40   0       30.88       33.45      4.24 o
   1  40   0      104.68      121.00     10.88 o
   2  40   0        3.38        5.71      2.94 o
   1  41   0        5.00        7.27      3.19 o
  -7   0   1       15.42        9.48      3.04 o
  -5   0   1      473.26      477.00     12.87 o
  -3   0   1     1582.46     1764.24     30.14 o
   1   0   1     1718.53     1468.03      9.71 o
   3   0   1        4.54        5.40      0.70 o
   5   0   1      551.06      517.16      8.52 o
   7   0   1       89.84       88.30      9.00 o
  -7   1   1        0.92        2.64      1.47 o
  -6   1   1       42.67       42.85      2.34 o
  -5   1   1       13.17       16.14      1.42 o
  -4   1   1      524.33      579.84     11.21 o
  -3   1   1     2786.11     3236.56     28.95 o
  -2   1   1     1161.25     1244.39     13.70 o
  -1   1   1    10607.21    10639.17     58.91 o
   0   1   1        5.18        4.76      0.39 o
   1   1   1       10.04       10.03      0.76 o
   2   1   1        8.33        8.49      0.70 o
   3   1   1       51.24       49.26      1.09 o
   4   1   1      205.27      212.30      2.88 o
   5   1   1      164.03      154.89      3.10 o
   6   1   1      372.37      361.10      6.87 o
   7   1   1       63.52       67.22      4.77 o
  -7   2   1       21.73       19.85      2.29 o
  -6   2   1       16.64        9.65      1.42 o
  -5   2   1      137.98      128.10      3.16 o
  -4   2   1      487.50      504.30      6.26 o
  -3   2   1     1047.02     1126.83     15.44 o
  -2   2   1     7852.52     8149.67     40.46 o
  -1   2   1      643.12      661.06     23.44 o
   0   2   1      996.14      940.05      4.26 o
   1   2   1      272.65      228.27      4.42 o
   2   2   1       50.54       59.48      1.55 o
   3   2   1       67.32       79.58      1.34 o
   4   2   1      153.53      152.89      2.46 o
   5   2   1      148.56      144.45      3.71 o
   6   2   1       25.50       26.32      2.33 o
   7   2   1       12.93       13.07      2.87 o
  -7   3   1       18.20       16.96      2.17 o
  -6   3   1       35.24       27.88      1.98 o
  -5   3   1        2.29        2.75      0.92 o
  -4   3   1      580.01      657.04     12.44 o
  -3   3   1      444.09      441.55      5.07 o
  -2   3   1      850.07      992.26      5.56 o
  -1   3   1     2395.57     2466.09     12.89 o
   0   3   1     8429.85     7525.80    230.48 o
   1   3   1       82.78       61.32      3.97 o
   2   3   1       60.99       72.23      1.10 o
   3   3   1      251.68      241.59      3.67 o
   4   3   1       82.40       76.34      1.80 o
   5   3   1        7.54        9.35      1.08 o
   6   3   1       13.87       16.18      2.00 o
  -7   4   1       11.79       13.79      2.09 o
  -6   4   1        0.96        0.08      1.04 o
  -5   4   1      132.53      123.57      3.14 o
  -4   4   1      181.28      164.10      3.55 o
  -3   4   1       11.25       17.10      0.91 o
  -2   4   1       21.60       14.51      0.93 o
  -1   4   1      614.52      634.50     17.57 o
   0   4   1    11517.48    10401.45    377.14 o
   1   4   1      618.83      634.78     12.30 o
   2   4   1       16.64       20.96      0.66 o
   3   4   1        6.93        7.39      0.74 o
   4   4   1      228.62      234.80      3.02 o
   5   4   1        8.80        6.96      1.00 o
   6   4   1      119.02      116.94      4.12 o
  -7   5   1        0.23        1.26      1.40 o
  -6   5   1       54.86       59.08      2.94 o
  -5   5   1        7.60        7.90      1.18 o
  -4   5   1       91.76       74.68      1.89 o
  -3   5   1     1827.71     1928.55     18.20 o
  -2   5   1      254.24      244.60      3.71 o
  -1   5   1        4.67        7.53      0.92 o
   0   5   1       70.42       81.73      1.67 o
   1   5   1      740.06      748.66     15.29 o
   2   5   1        6.71        7.01      0.44 o
   3   5   1       30.94       35.14      1.02 o
   4   5   1       85.71       86.14      1.89 o
   5   5   1      200.60      207.62      5.49 o
   6   5   1        4.42        4.85      1.48 o
  -7   6   1        7.69        6.34      1.71 o
  -6   6   1        0.84        1.26      1.15 o
  -5   6   1       40.64       43.54      2.03 o
  -4   6   1      128.46      130.44      2.46 o
  -3   6   1     1337.87     1452.47     18.70 o
  -2   6   1      552.72      579.26      6.36 o
  -1   6   1       76.62       86.55      3.09 o
   0   6   1     1225.84     1147.20     23.43 o
   1   6   1     2322.44     2215.87    112.45 o
   2   6   1      125.76      125.56      1.52 o
   3   6   1        5.60        7.71      0.93 o
   4   6   1      236.25      228.32      3.40 o
   5   6   1      706.75      666.57      8.56 o
   6   6   1        1.22        2.28      1.34 o
  -7   7   1      117.61      121.29      4.48 o
  -6   7   1       35.26       35.17      2.57 o
  -5   7   1      153.18      147.09      3.87 o
  -4   7   1      382.25      369.59      5.38 o
  -3   7   1      896.52      980.86     10.53 o
  -2   7   1       52.82       58.05      1.46 o
  -1   7   1     1443.21     1284.01     24.04 o
   0   7   1      203.56      187.63      3.38 o
   1   7   1      257.17      259.27     11.79 o
   2   7   1      329.64      342.74      3.26 o
   3   7   1      217.03      232.08      2.42 o
   4   7   1      210.34      193.24     12.15 o
   5   7   1      287.14      263.30      4.87 o
   6   7   1        4.25        5.13      1.69 o
  -7   8   1       32.12       31.69      2.71 o
  -6   8   1       46.09       45.07      2.70 o
  -5   8   1       51.75       56.23      2.56 o
  -4   8   1      355.32      376.61      4.24 o
  -3   8   1      334.55      381.58      4.22 o
  -2   8   1        5.85        5.73      0.65 o
  -1   8   1       44.10       45.27      1.36 o
   0   8   1       75.50       65.99      1.37 o
   1   8   1     1775.69     1648.42     98.59 o
   2   8   1        4.92        6.77      0.57 o
   3   8   1       15.14       16.88      0.79 o
   4   8   1      168.73      165.77      2.94 o
   5   8   1       80.70       86.78      3.35 o
   6   8   1        0.67        1.77      1.55 o
  -7   9   1       35.04       41.65      2.99 o
  -6   9   1       51.85       45.53      2.72 o
  -5   9   1        6.79        7.45      1.31 o
  -4   9   1      192.80      138.06     21.56 o
  -3   9   1      515.44      534.59      8.45 o
  -2   9   1      114.70      122.30      2.27 o
  -1   9   1      575.64      555.92      5.17 o
   0   9   1       52.64       55.67      1.89 o
   1   9   1      497.14      556.67      9.33 o
   2   9   1       25.71       34.69      1.00 o
   3   9   1      101.59       93.29      1.57 o
   4   9   1       59.66       58.20      1.86 o
   5   9   1       89.69       87.98      2.97 o
   6   9   1       60.42       63.71      3.64 o
  -7  10   1        1.10        4.09      1.79 o
  -6  10   1       34.97       35.58      2.52 o
  -5  10   1       12.10       11.29      1.49 o
  -4  10   1       11.50       13.63      1.16 o
  -3  10   1      310.57      339.00      5.39 o
  -2  10   1      784.89      836.90      4.62 o
  -1  10   1      666.67      672.88      8.93 o
   0  10   1      115.99       94.39      1.93 o
   1  10   1      470.94      515.37      8.23 o
   2  10   1     2105.53     2250.03     21.56 o
   3  10   1      155.66      145.15      2.81 o
   4  10   1       28.70       32.46      1.51 o
   5  10   1       39.87       36.31      2.30 o
   6  10   1        0.02        0.58      1.46 o
  -7  11   1       46.58       51.50      3.67 o
  -6  11   1       20.47       21.82      2.13 o
  -5  11   1       53.65       52.08      2.54 o
  -4  11   1      436.53      458.26      5.47 o
  -3  11   1     1076.63     1096.97     10.97 o
  -2  11   1        1.66        1.94      0.46 o
  -1  11   1      229.35      186.08      2.37 o
   0  11   1     4619.68     4759.08    135.12 o
   1  11   1     4563.97     4376.45    270.36 o
   2  11   1      451.02      505.61      6.26 o
   3  11   1      342.02      346.80      3.80 o
   4  11   1        1.17        2.38      0.73 o
   5  11   1       61.75       51.98      2.71 o
   6  11   1        2.27        2.19      1.60 o
  -7  12   1       81.71       81.85      4.36 o
  -6  12   1       46.48       45.34      3.12 o
  -5  12   1      190.98      187.51      5.01 o
  -4  12   1      529.56      511.78      5.64 o
  -3  12   1      140.13      151.02      3.14 o
  -2  12   1      486.50      493.18      3.81 o
  -1  12   1      345.65      368.10      4.39 o
   0  12   1      321.43      332.35      5.97 o
   1  12   1     2440.87     2304.65    158.33 o
   2  12   1       52.04       60.51      1.15 o
   3  12   1       40.30       43.99      1.41 o
   4  12   1      767.65      730.88      6.75 o
   5  12   1        0.84        2.44      1.15 o
   6  12   1        2.48        1.36      1.57 o
  -7  13   1      228.02      230.54      7.63 o
  -6  13   1       35.79       38.69      2.97 o
  -5  13   1      578.96      567.52      9.64 o
  -4  13   1       36.46       34.55      1.98 o
  -3  13   1      180.44      191.61      3.16 o
  -2  13   1       26.51       32.91      1.06 o
  -1  13   1      130.89      124.65      1.70 o
   0  13   1      361.24      354.51     11.97 o
   1  13   1      355.72      407.07      5.81 o
   2  13   1        0.07        3.04      0.43 o
   3  13   1      829.57      791.86      6.72 o
   4  13   1       68.40       73.16      2.31 o
   5  13   1       34.81       32.49      2.30 o
   6  13   1        2.39        0.57      1.41 o
  -7  14   1       37.72       43.65      3.92 o
  -6  14   1       52.17       51.59      3.35 o
  -5  14   1        1.59        1.05      1.04 o
  -4  14   1       99.72      107.17      2.77 o
  -3  14   1      163.37      162.43      2.96 o
  -2  14   1       15.65       17.98      0.86 o
  -1  14   1        1.48        0.70      0.41 o
   0  14   1       64.53       73.84      1.68 o
   1  14   1     2153.32     2255.93     28.27 o
   2  14   1      368.50      395.12      4.56 o
   3  14   1        0.06       -0.01      0.53 o
   4  14   1      249.56      239.19      3.77 o
   5  14   1        4.64        3.73      1.26 o
   6  14   1       12.32       13.40      2.23 o
  -7  15   1       25.40       22.52      3.18 o
  -6  15   1       23.56       21.29      2.49 o
  -5  15   1       16.01       18.04      2.08 o
  -4  15   1     1396.42     1403.00     15.20 o
  -3  15   1       16.21       16.09      1.16 o
  -2  15   1      160.01      164.68      2.22 o
  -1  15   1       14.86       18.89      0.83 o
   0  15   1     1794.60     1850.49     38.07 o
   1  15   1     2844.25     3105.96     46.62 o
   2  15   1        0.01       -0.38      0.38 o
   3  15   1        8.02        8.83      0.92 o
   4  15   1      354.80      330.99      5.62 o
   5  15   1        3.45        2.25      1.09 o
   6  15   1        0.09        0.23      1.33 o
  -7  16   1        0.66        0.69      2.09 o
  -6  16   1       55.66       55.40      3.79 o
  -5  16   1      160.70      144.83      4.60 o
  -4  16   1        0.03        1.69      0.83 o
  -3  16   1       95.13       93.33      2.51 o
  -2  16   1       24.50       31.20      1.12 o
  -1  16   1      118.42      114.59      1.78 o
   0  16   1        4.05        8.14      1.03 o
   1  16   1       77.75       92.51      2.15 o
   2  16   1      745.23      884.07     12.79 o
   3  16   1       18.08       20.04      1.24 o
   4  16   1       66.68       77.95      2.33 o
   5  16   1        3.16        3.41      1.21 o
   6  16   1        9.17        7.67      2.13 o
  -6  17   1        0.04        1.18      1.45 o
  -5  17   1       13.22       13.08      1.63 o
  -4  17   1       26.59       30.53      1.92 o
  -3  17   1      161.28      157.82      3.78 o
  -2  17   1      310.41      300.26      3.54 o
  -1  17   1      118.43      110.18      1.78 o
   0  17   1       25.88       22.84      0.87 o
   1  17   1      238.52      280.90      5.10 o
   2  17   1        0.29        0.78      0.45 o
   3  17   1       18.44       19.52      1.23 o
   4  17   1        1.96        0.73      0.73 o
   5  17   1        0.04        0.00      1.02 o
   6  17   1       19.79       17.87      2.61 o
  -6  18   1       51.23       58.82      3.60 o
  -5  18   1        0.25        0.37      1.02 o
  -4  18   1     1013.70      972.75     13.17 o
  -3  18   1      145.09      141.38      2.73 o
  -2  18   1        3.62        3.32      0.61 o
  -1  18   1      100.19       92.47      2.64 o
   0  18   1      274.66      306.66      3.85 o
   1  18   1     1973.60     2085.48     41.73 o
   2  18   1        2.16        2.72      0.54 o
   3  18   1       41.35       45.74      1.71 o
   4  18   1       67.31       58.38      2.11 o
   5  18   1        7.48        6.82      1.41 o
   6  18   1       23.01       24.35      3.31 o
  -6  19   1       20.26       20.02      2.49 o
  -5  19   1       75.19       73.60      3.10 o
  -4  19   1        0.23        2.67      0.94 o
  -3  19   1      279.56      247.85      5.40 o
  -2  19   1      102.95      105.02      1.98 o
  -1  19   1      484.37      481.39      6.82 o
   0  19   1      841.49      865.38     12.77 o
   1  19   1      381.66      449.34      5.84 o
   2  19   1        2.51        0.82      0.54 o
   3  19   1       30.02       28.13      1.46 o
   4  19   1       11.99       11.75      1.23 o
   5  19   1       37.58       38.79      2.69 o
   6  19   1       46.44       48.33      4.18 o
  -6  20   1        9.19        8.64      1.83 o
  -5  20   1       47.53       44.04      2.35 o
  -4  20   1       17.66       15.99      1.50 o
  -3  20   1       43.02       40.10      1.84 o
  -2  20   1        1.66        2.49      0.70 o
  -1  20   1        0.63        1.38      0.57 o
   0  20   1      283.61      298.37      4.26 o
   1  20   1        1.84        0.28      0.50 o
   2  20   1       58.01       69.76      1.75 o
   3  20   1        1.47        0.87      0.68 o
   4  20   1       48.00       37.23      1.84 o
   5  20   1      238.36      240.00      5.86 o
   6  20   1        2.09        0.49      1.91 o
  -6  21   1        0.05       -0.12      1.29 o
  -5  21   1        0.19        0.50      1.01 o
  -4  21   1       61.71       58.25      2.37 o
  -3  21   1      144.87      143.02      3.18 o
  -2  21   1       53.12       54.84      1.73 o
  -1  21   1       78.70       75.22      2.40 o
   0  21   1      201.71      198.96      3.86 o
   1  21   1      161.62      179.97      3.36 o
   2  21   1        0.04        1.09      0.88 o
   3  21   1       16.89       22.91      1.40 o
   4  21   1        0.69        0.62      0.87 o
   5  21   1       11.34       11.71      1.84 o
  -6  22   1        3.28        2.87      1.47 o
  -5  22   1       96.29       94.82      3.25 o
  -4  22   1        0.35       -0.03      0.84 o
  -3  22   1        9.73        9.29      1.19 o
  -2  22   1      150.05      139.94      2.66 o
  -1  22   1       60.93       60.77      2.06 o
   0  22   1      331.48      353.68      4.32 o
   1  22   1       86.14       98.07      2.08 o
   2  22   1       87.90       87.14      2.58 o
   3  22   1        7.66       12.21      1.17 o
   4  22   1        2.61        1.39      1.04 o
   5  22   1        0.55        0.72      1.25 o
  -6  23   1        4.55        5.61      1.78 o
  -5  23   1       42.64       35.42      2.29 o
  -4  23   1      170.00      153.02      3.71 o
  -3  23   1       42.01       34.85      1.84 o
  -2  23   1      115.49      104.05      2.37 o
  -1  23   1       33.44       39.22      1.79 o
   0  23   1      110.90      115.17      2.56 o
   1  23   1      509.96      507.12      9.37 o
   2  23   1      227.46      249.88      5.09 o
   3  23   1       41.53       35.22      1.71 o
   4  23   1       45.46       51.97      2.54 o
   5  23   1        6.85        7.73      1.75 o
  -6  24   1       10.62       13.35      2.15 o
  -5  24   1       55.94       55.00      2.71 o
  -4  24   1      130.83      129.88      3.53 o
  -3  24   1      187.27      176.01      3.67 o
  -2  24   1      207.09      188.28      3.43 o
  -1  24   1      613.68      595.73      7.20 o
   0  24   1      607.32      585.60      7.81 o
   1  24   1      277.36      295.16      4.31 o
   2  24   1        2.01        2.78      0.74 o
   3  24   1       23.80       12.09      1.31 o
   4  24   1       30.37       28.83      2.08 o
   5  24   1       73.84       77.03      3.60 o
  -6  25   1       75.51       74.27      3.77 o
  -5  25   1       16.86       22.22      1.99 o
  -4  25   1        6.50        5.83      1.30 o
  -3  25   1      200.47      178.14      3.74 o
  -2  25   1      439.89      401.39      5.00 o
  -1  25   1     1234.81     1245.77     10.57 o
   0  25   1       93.63      101.48      3.24 o
   1  25   1        4.97        9.80      0.95 o
   2  25   1       56.44       46.89      1.76 o
   3  25   1        5.01        5.81      1.11 o
   4  25   1       39.19       38.78      2.35 o
   5  25   1       16.39       13.37      2.00 o
  -6  26   1       17.54       19.11      2.41 o
  -5  26   1       95.62       90.69      3.39 o
  -4  26   1        6.02        7.27      1.38 o
  -3  26   1      141.90      140.46      3.75 o
  -2  26   1       23.67       27.30      1.62 o
  -1  26   1      161.01      180.03      4.29 o
   0  26   1        5.57        6.58      1.35 o
   1  26   1       99.46       93.89      2.10 o
   2  26   1       55.81       50.39      1.87 o
   3  26   1       37.31       38.95      2.04 o
   4  26   1      140.73      135.95      3.93 o
   5  26   1      148.14      155.78      5.05 o
  -5  27   1        1.66        2.03      1.25 o
  -4  27   1      200.67      182.99      4.63 o
  -3  27   1      362.13      316.48      5.53 o
  -2  27   1       43.04       43.33      1.97 o
  -1  27   1        0.86        0.82      1.04 o
   0  27   1      535.24      507.92      7.59 o
   1  27   1       46.80       46.01      2.16 o
   2  27   1       10.99       14.68      1.35 o
   3  27   1       13.85       12.56      1.54 o
   4  27   1       57.05       55.62      3.02 o
   5  27   1       54.21       65.54      3.56 o
  -5  28   1        8.53       10.51      1.72 o
  -4  28   1        2.14        3.91      1.36 o
  -3  28   1       36.71       33.37      2.22 o
  -2  28   1      326.83      298.71      6.82 o
  -1  28   1        0.56        0.97      1.11 o
   0  28   1       16.14       30.69      2.99 o
   1  28   1        0.00        0.20      1.03 o
   2  28   1       12.89       25.59      1.78 o
   3  28   1        0.05       -0.22      0.91 o
   4  28   1        0.99        0.46      1.28 o
   5  28   1       11.86       12.33      2.12 o
  -5  29   1        0.02        1.36      1.40 o
  -4  29   1       42.35       39.02      2.55 o
  -3  29   1       13.86       10.70      1.60 o
  -2  29   1       15.11       17.28      2.20 o
  -1  29   1       71.89       72.03      3.07 o
   0  29   1      649.20      651.88     11.68 o
   1  29   1      102.73       99.22      4.19 o
   2  29   1        0.78       -0.15      0.90 o
   3  29   1        7.21        3.10      1.22 o
   4  29   1       33.67       37.63      2.75 o
  -5  30   1       51.33       63.32      3.37 o
  -4  30   1        8.62        8.34      1.64 o
  -3  30   1        0.05       -0.71      1.02 o
  -2  30   1        0.92        0.47      1.42 o
  -1  30   1       18.48       17.57      1.87 o
   0  30   1     1049.16     1046.25     10.77 o
   1  30   1        5.98       11.10      1.96 o
   2  30   1        0.34       -0.75      1.07 o
   3  30   1        0.12        0.65      1.32 o
   4  30   1       55.24       54.35      3.16 o
  -5  31   1        5.92        5.08      1.74 o
  -4  31   1        2.10        2.88      1.43 o
  -3  31   1      128.27      135.90      4.05 o
  -2  31   1       34.47       34.12      2.95 o
  -1  31   1        6.54        4.97      1.46 o
   0  31   1      217.14      246.50      6.15 o
   1  31   1       35.52       31.88      2.89 o
   2  31   1       49.21       53.95      4.43 o
   3  31   1       23.29       21.84      2.42 o
   4  31   1       33.27       35.85      3.09 o
  -4  32   1       92.45       89.01      3.69 o
  -3  32   1      303.31      280.12      6.49 o
  -2  32   1       95.48       86.13      4.27 o
  -1  32   1       45.48       48.24      2.87 o
   0  32   1       55.42       63.06      3.76 o
   1  32   1        0.02        0.37      1.51 o
   2  32   1        2.79        2.64      2.24 o
   3  32   1       11.97       11.80      2.38 o
   4  32   1       27.78       30.17      3.00 o
  -4  33   1       70.01       66.52      3.38 o
  -3  33   1       12.63        7.70      2.12 o
  -2  33   1        5.63        6.77      2.03 o
  -1  33   1       21.48       22.29      2.26 o
   0  33   1        0.05        0.92      1.55 o
   1  33   1        0.03        0.52      1.50 o
   2  33   1       21.63       27.49      3.68 o
   3  33   1       38.42       31.83      3.26 o
   4  33   1      114.01      109.76      4.85 o
  -4  34   1       27.56       29.58      2.57 o
  -3  34   1      164.96      159.31      6.02 o
  -2  34   1       61.76       59.03      3.84 o
  -1  34   1        3.31        2.43      1.46 o
   0  34   1      119.21      111.15      4.87 o
   1  34   1        1.99        0.98      1.72 o
   2  34   1       64.40       53.18      4.77 o
   3  34   1        2.63        2.81      2.33 o
  -4  35   1       24.48       26.00      2.88 o
  -3  35   1        7.17        9.01      2.40 o
  -2  35   1        4.32        4.85      1.95 o
  -1  35   1       20.50       21.97      2.75 o
   0  35   1       15.57       22.75      2.78 o
   1  35   1       41.30       48.64      3.73 o
   2  35   1        4.43        7.94      2.83 o
   3  35   1        5.04        2.52      2.48 o
  -3  36   1      110.00      104.05      5.20 o
  -2  36   1       29.84       32.99      5.77 o
  -1  36   1        8.55        8.50      2.26 o
   0  36   1        3.94        2.94      1.87 o
   1  36   1        1.93        4.49      1.95 o
   2  36   1       30.24       37.64      4.46 o
   3  36   1        0.70        0.95      2.47 o
  -3  37   1      165.78      160.19      6.33 o
  -2  37   1       29.85       33.09      4.09 o
  -1  37   1        3.22        4.20      2.00 o
   0  37   1       14.48       19.27      2.82 o
   1  37   1      197.24      188.13      7.17 o
   2  37   1       38.12       43.16      4.76 o
  -3  38   1       36.17       37.61      3.74 o
  -2  38   1      169.17      172.51      8.06 o
  -1  38   1        6.51        8.05      2.34 o
   0  38   1       48.35       53.60      4.00 o
   1  38   1      214.15      209.87      8.80 o
   2  38   1        0.56       -1.31      2.39 o
  -2  39   1       33.48       41.84      4.72 o
  -1  39   1       73.84       78.32      4.71 o
   0  39   1       46.87       51.64      4.11 o
   1  39   1        0.04        7.47      2.96 o
   2  39   1        0.91        2.14      2.70 o
  -2  40   1       68.59       75.48      5.92 o
  -1  40   1        3.17        3.90      2.75 o
   0  40   1        7.28        9.54      3.03 o
   1  40   1       22.07       28.15      4.30 o
  -1  41   1        7.35        8.48      3.24 o
   0  41   1       42.44       45.71      4.02 o
  -6   0   2       62.92       46.96      3.32 o
  -4   0   2      167.09      215.73      5.04 o
  -2   0   2       53.39       74.51      2.45 o
   0   0   2      908.19      973.74      7.29 o
   2   0   2      839.38      833.34     19.56 o
   4   0   2      215.28      208.81      4.35 o
   6   0   2       32.08       34.28      4.27 o
  -7   1   2       15.42       12.89      1.80 o
  -6   1   2       19.62       33.49      2.10 o
  -5   1   2      101.49       92.39      2.77 o
  -4   1   2      102.04      123.85      2.75 o
  -3   1   2      111.78       97.26      2.14 o
  -2   1   2       44.85       51.85      1.38 o
  -1   1   2      130.42      123.02      1.70 o
   0   1   2      648.53      588.72      4.01 o
   1   1   2     1722.34     1740.83     24.34 o
   2   1   2       28.30       29.45      1.05 o
   3   1   2      274.32      277.15      3.10 o
   4   1   2       20.11       20.19      1.18 o
   5   1   2       86.35       88.75      2.37 o
   6   1   2        6.53        7.72      1.60 o
  -7   2   2        1.27        0.60      1.31 o
  -6   2   2        9.01        6.62      1.32 o
  -5   2   2      112.81       96.74      2.80 o
  -4   2   2      340.04      364.56      4.55 o
  -3   2   2        0.13        1.79      0.63 o
  -2   2   2     2218.75     2256.10     23.41 o
  -1   2   2       11.64       14.48      0.73 o
   0   2   2      719.31      724.89      4.94 o
   1   2   2        0.03        1.42      0.48 o
   2   2   2      279.06      259.06      8.95 o
   3   2   2      126.97      130.59      2.83 o
   4   2   2       17.28       17.88      1.12 o
   5   2   2      133.97      138.28      2.88 o
   6   2   2       44.79       46.24      2.71 o
  -7   3   2       11.67       16.02      2.12 o
  -6   3   2       32.58       29.32      1.97 o
  -5   3   2      125.71      132.37      3.21 o
  -4   3   2       56.65       66.96      1.94 o
  -3   3   2     2879.91     3200.18     23.31 o
  -2   3   2        2.81       12.63      1.20 o
  -1   3   2     2596.05     2631.16     27.05 o
   0   3   2      339.65      369.60      3.22 o
   1   3   2      169.75      167.16      3.44 o
   2   3   2       96.38       88.39     10.04 o
   3   3   2        1.23        1.61      0.44 o
   4   3   2        4.92        6.14      0.83 o
   5   3   2      512.24      522.98      8.14 o
   6   3   2       42.29       39.66      2.55 o
  -7   4   2        5.34        5.43      1.67 o
  -6   4   2       34.71       36.08      2.16 o
  -5   4   2      162.06      154.59      3.59 o
  -4   4   2       35.21       45.64      1.56 o
  -3   4   2      572.19      558.90     26.87 o
  -2   4   2      428.60      426.47      3.26 o
  -1   4   2      172.29      142.22      2.03 o
   0   4   2     1369.57     1358.17     13.30 o
   1   4   2       99.01      103.35      1.94 o
   2   4   2       10.32        6.26      0.59 o
   3   4   2      131.80      137.29      1.94 o
   4   4   2        0.89        0.98      0.59 o
   5   4   2       53.10       52.00      2.38 o
   6   4   2       21.24       22.52      2.28 o
  -7   5   2        5.46        7.71      1.77 o
  -6   5   2       15.60        8.64      1.59 o
  -5   5   2        0.90        0.68      0.80 o
  -4   5   2       55.98       62.58      1.81 o
  -3   5   2       75.17       68.16      3.90 o
  -2   5   2      139.58      141.02      2.15 o
  -1   5   2      171.89      193.35      2.73 o
   0   5   2      356.81      332.98      3.14 o
   1   5   2        4.94        2.98      0.49 o
   2   5   2       80.50       94.61      1.79 o
   3   5   2      180.66      177.76      2.34 o
   4   5   2      175.10      173.10      2.80 o
   5   5   2       34.80       34.46      2.04 o
   6   5   2       74.72       68.95      3.88 o
  -7   6   2        9.48       11.72      1.97 o
  -6   6   2       19.02       20.47      2.03 o
  -5   6   2      218.30      202.72      3.92 o
  -4   6   2      201.51      197.53      3.20 o
  -3   6   2      966.50      975.32     11.58 o
  -2   6   2        0.54        1.26      0.49 o
  -1   6   2       42.03       46.38      1.27 o
   0   6   2      548.41      539.34      3.84 o
   1   6   2      150.30      144.94      2.26 o
   2   6   2      404.54      405.30      5.35 o
   3   6   2        1.98        1.79      0.50 o
   4   6   2      117.72      117.00      2.33 o
   5   6   2        7.23        6.41      1.25 o
   6   6   2       41.11       45.17      3.35 o
  -7   7   2       13.89       19.72      2.26 o
  -6   7   2        0.25        0.06      1.05 o
  -5   7   2        5.56        5.44      1.07 o
  -4   7   2      222.23      228.27      3.84 o
  -3   7   2      279.09      288.59      4.20 o
  -2   7   2      387.87      405.20      4.20 o
  -1   7   2        7.75        7.42      0.65 o
   0   7   2     1411.46     1316.03      9.34 o
   1   7   2       69.31       63.89      3.14 o
   2   7   2       28.89       33.66      3.06 o
   3   7   2      172.89      165.92      3.24 o
   4   7   2       91.31       84.63      2.31 o
   5   7   2        6.17        3.72      1.24 o
   6   7   2       20.20       22.92      2.67 o
  -7   8   2        0.11        0.36      1.27 o
  -6   8   2       12.28       14.09      1.80 o
  -5   8   2       38.91       38.01      2.21 o
  -4   8   2       42.24       30.96      5.44 o
  -3   8   2      416.39      428.73      5.28 o
  -2   8   2        0.26        1.83      0.52 o
  -1   8   2      750.55      754.05     10.36 o
   0   8   2      111.31      115.13      1.67 o
   1   8   2      118.93      130.42      2.52 o
   2   8   2       48.45       48.47      1.25 o
   3   8   2      109.20      109.77      1.92 o
   4   8   2       97.23       96.49      2.46 o
   5   8   2       23.48       24.58      2.26 o
   6   8   2       50.86       52.57      3.62 o
  -7   9   2       39.38       47.52      3.13 o
  -6   9   2        2.67        2.41      1.22 o
  -5   9   2      330.90      312.83      5.55 o
  -4   9   2      116.49      113.37      2.41 o
  -3   9   2       96.08      100.28      2.22 o
  -2   9   2       82.71       91.32      1.78 o
  -1   9   2      174.24      187.52      3.60 o
   0   9   2      187.25      197.69      2.17 o
   1   9   2     1254.90     1265.51     11.67 o
   2   9   2       18.95       21.79      0.89 o
   3   9   2      597.65      571.17     12.48 o
   4   9   2      312.69      286.45      4.74 o
   5   9   2        0.60        0.23      1.16 o
   6   9   2        0.72        0.98      1.45 o
  -7  10   2       76.59       71.76      3.64 o
  -6  10   2        2.03        2.82      1.31 o
  -5  10   2       12.58       13.95      1.59 o
  -4  10   2       28.64       31.33      1.44 o
  -3  10   2       17.77       16.67      0.99 o
  -2  10   2        8.56        3.94      0.52 o
  -1  10   2       62.22       74.62      1.61 o
   0  10   2      258.26      276.83      3.23 o
   1  10   2        1.79        1.58      0.39 o
   2  10   2       29.81       34.63      1.07 o
   3  10   2        3.59        3.07      0.59 o
   4  10   2       26.70       28.72      1.86 o
   5  10   2       23.90       22.17      2.37 o
   6  10   2       25.33       30.23      2.95 o
  -7  11   2       38.90       38.39      2.90 o
  -6  11   2        0.07        0.97      1.13 o
  -5  11   2        2.86        3.70      1.19 o
  -4  11   2      493.68      485.46      5.47 o
  -3  11   2        2.50        1.20      0.55 o
  -2  11   2       99.63       90.44      1.59 o
  -1  11   2       87.07       84.47      2.03 o
   0  11   2      301.38      315.57      3.12 o
   1  11   2     1008.65     1001.04     12.36 o
   2  11   2       81.00       82.24      1.73 o
   3  11   2        0.63       -0.13      0.49 o
   4  11   2      105.12      106.66      2.88 o
   5  11   2       15.53       18.13      2.02 o
   6  11   2        0.02        0.41      1.53 o
  -7  12   2        5.70        5.75      1.98 o
  -6  12   2       19.28       21.66      2.15 o
  -5  12   2       53.35       43.78      2.36 o
  -4  12   2      215.78      223.44      3.80 o
  -3  12   2       36.24       31.07      1.28 o
  -2  12   2        1.48        1.74      0.47 o
  -1  12   2      260.06      250.95      4.03 o
   0  12   2       37.46       47.78      1.17 o
   1  12   2      619.70      655.31      7.05 o
   2  12   2       43.98       38.45      1.23 o
   3  12   2        3.15        3.93      0.84 o
   4  12   2      195.94      187.68      3.77 o
   5  12   2        0.64        0.31      1.14 o
   6  12   2       27.19       26.89      2.94 o
  -7  13   2        0.13       -0.62      1.50 o
  -6  13   2       17.79       19.87      2.12 o
  -5  13   2        0.00        1.03      1.02 o
  -4  13   2     1111.10     1103.70     11.38 o
  -3  13   2       11.60       13.67      0.96 o
  -2  13   2      582.91      558.99      4.84 o
  -1  13   2       18.27       24.92      1.16 o
   0  13   2        5.68        3.59      0.53 o
   1  13   2      148.85      129.07      1.91 o
   2  13   2       70.74       69.72      2.01 o
   3  13   2        4.47        4.38      0.88 o
   4  13   2      153.98      137.83      3.33 o
   5  13   2        2.26        1.97      1.26 o
   6  13   2        2.36        2.60      1.71 o
  -7  14   2       52.79       55.49      3.84 o
  -6  14   2       79.62       78.56      3.41 o
  -5  14   2       31.36       35.46      2.27 o
  -4  14   2       82.21       76.58      2.78 o
  -3  14   2       72.13       69.69      2.08 o
  -2  14   2        3.71        4.35      0.54 o
  -1  14   2      569.99      579.88      8.31 o
   0  14   2      353.51      359.75      4.37 o
   1  14   2       39.55       49.05      1.35 o
   2  14   2      839.51      830.82      9.77 o
   3  14   2       81.78       78.60      2.38 o
   4  14   2      133.08      124.27      3.22 o
   5  14   2        5.63        4.46      1.52 o
   6  14   2        6.41        5.21      2.03 o
  -7  15   2       60.20       66.43      4.09 o
  -6  15   2       25.03       21.47      2.44 o
  -5  15   2      118.70      116.40      4.43 o
  -4  15   2      536.84      555.72      9.83 o
  -3  15   2       37.11       38.62      1.65 o
  -2  15   2      492.54      494.18      3.80 o
  -1  15   2       16.12       10.08      0.76 o
   0  15   2      306.88      328.77      5.06 o
   1  15   2     1149.09     1300.95     15.04 o
   2  15   2       42.84       32.68      3.53 o
   3  15   2       34.39       35.05      1.74 o
   4  15   2       12.93       15.28      1.49 o
   5  15   2       22.85       22.47      2.28 o
   6  15   2       14.16       17.12      2.56 o
  -7  16   2       44.32       52.24      4.22 o
  -6  16   2        6.71        7.76      1.85 o
  -5  16   2        1.23        0.62      0.92 o
  -4  16   2      245.94      240.65      5.50 o
  -3  16   2       18.05       19.05      1.31 o
  -2  16   2       18.59       18.48      0.86 o
  -1  16   2      229.34      237.86      3.25 o
   0  16   2       10.83       12.53      0.93 o
   1  16   2       35.37       29.25      1.29 o
   2  16   2       12.67        9.99      1.55 o
   3  16   2      128.18      122.28      2.98 o
   4  16   2      190.84      187.79      3.99 o
   5  16   2        2.71        1.81      1.32 o
  -7  17   2       70.78       85.05      5.11 o
  -6  17   2       38.55       36.00      2.99 o
  -5  17   2      126.13      118.31      3.68 o
  -4  17   2      144.42      142.40      3.31 o
  -3  17   2       72.87       71.88      2.02 o
  -2  17   2       15.83       21.58      1.04 o
  -1  17   2      145.60      147.15      2.08 o
   0  17   2       32.81       33.51      1.28 o
   1  17   2        0.74        0.29      0.51 o
   2  17   2       18.07       14.73      1.49 o
   3  17   2      329.83      306.22      5.44 o
   4  17   2       80.14       81.97      2.81 o
   5  17   2        0.00       -0.30      1.17 o
  -7  18   2       62.72       67.69      4.84 o
  -6  18   2        1.23        0.16      1.47 o
  -5  18   2       89.77       86.51      3.25 o
  -4  18   2       11.08       10.63      1.25 o
  -3  18   2      107.39      101.62      2.38 o
  -2  18   2        0.26        1.00      0.54 o
  -1  18   2       16.03       17.70      0.98 o
   0  18   2       90.73       97.63      2.16 o
   1  18   2       60.60       50.37      1.58 o
   2  18   2       13.50       13.00      0.98 o
   3  18   2      118.50       89.99      2.66 o
   4  18   2        6.65        8.51      1.36 o
   5  18   2      123.93      128.06      4.48 o
  -6  19   2        1.44       -0.28      1.35 o
  -5  19   2       69.72       65.52      2.94 o
  -4  19   2       26.70       26.52      1.87 o
  -3  19   2       53.24       48.33      1.78 o
  -2  19   2      286.63      265.69      3.87 o
  -1  19   2      106.74      104.64      2.25 o
   0  19   2      172.18      196.76      4.17 o
   1  19   2      136.70      144.02      2.53 o
   2  19   2       66.75       60.45      2.57 o
   3  19   2        5.75       11.99      1.31 o
   4  19   2      172.06      166.75      3.91 o
   5  19   2        2.00        1.02      1.32 o
  -6  20   2       13.35       13.44      2.27 o
  -5  20   2       21.07       18.70      1.94 o
  -4  20   2        0.41        1.13      0.89 o
  -3  20   2      167.10      160.49      3.46 o
  -2  20   2       46.20       52.71      1.56 o
  -1  20   2      524.05      525.48      5.85 o
   0  20   2        0.10        0.59      0.61 o
   1  20   2        0.17        0.97      0.57 o
   2  20   2      181.79      177.53      3.11 o
   3  20   2      131.37      125.19      3.17 o
   4  20   2       57.17       57.44      2.65 o
   5  20   2        0.71        1.74      1.37 o
  -6  21   2       45.45       43.37      3.30 o
  -5  21   2        2.90        2.87      1.20 o
  -4  21   2       94.51       89.40      2.83 o
  -3  21   2       13.89       11.20      1.23 o
  -2  21   2      305.74      298.30      3.70 o
  -1  21   2       20.11       18.77      1.31 o
   0  21   2      175.40      181.37      3.19 o
   1  21   2      101.82      100.97      2.13 o
   2  21   2        0.12        0.19      0.64 o
   3  21   2       10.52       12.96      1.37 o
   4  21   2       33.53       30.39      2.16 o
   5  21   2        4.07        7.15      1.81 o
  -6  22   2       48.34       53.01      3.21 o
  -5  22   2       23.23       23.32      1.93 o
  -4  22   2       13.90       11.50      1.38 o
  -3  22   2      652.87      624.82      7.34 o
  -2  22   2      171.07      163.30      2.84 o
  -1  22   2        3.19        2.44      0.86 o
   0  22   2        2.86        2.85      0.81 o
   1  22   2        0.01       -0.11      0.52 o
   2  22   2       37.15       48.31      1.82 o
   3  22   2       12.25       16.68      1.54 o
   4  22   2        1.80        3.38      1.25 o
   5  22   2        3.01        3.32      1.54 o
  -6  23   2       76.38       80.79      3.77 o
  -5  23   2        0.01        0.21      1.06 o
  -4  23   2       47.13       48.79      2.26 o
  -3  23   2      679.26      632.16      7.16 o
  -2  23   2       67.14       72.78      2.21 o
  -1  23   2       36.46       33.87      2.07 o
   0  23   2       66.79       69.33      2.39 o
   1  23   2       29.51       28.96      1.34 o
   2  23   2        1.96        3.31      0.92 o
   3  23   2       26.57       23.14      1.74 o
   4  23   2       26.07       23.30      2.03 o
   5  23   2      241.04      251.58      7.05 o
  -6  24   2       32.61       31.20      2.70 o
  -5  24   2       14.18       14.93      1.70 o
  -4  24   2       76.54       71.17      2.63 o
  -3  24   2      172.79      174.57      3.96 o
  -2  24   2       32.23       32.26      1.65 o
  -1  24   2       66.31       65.07      2.77 o
   0  24   2      681.10      653.08     10.78 o
   1  24   2       14.63       19.31      1.19 o
   2  24   2       19.48       26.28      1.66 o
   3  24   2       49.41       42.20      2.17 o
   4  24   2        0.83        0.85      1.14 o
   5  24   2       58.00       59.15      3.43 o
  -6  25   2       34.48       34.06      2.83 o
  -5  25   2        1.12        2.66      1.27 o
  -4  25   2        0.56        0.22      1.07 o
  -3  25   2       18.11       14.70      1.56 o
  -2  25   2        1.24        1.11      0.82 o
  -1  25   2       39.29       30.99      2.50 o
   0  25   2        6.38        2.87      1.15 o
   1  25   2       32.99       30.38      1.42 o
   2  25   2        8.45       17.06      1.48 o
   3  25   2        2.42        2.08      1.04 o
   4  25   2       22.34       27.16      2.22 o
  -6  26   2       57.61       55.08      3.39 o
  -5  26   2        3.54        4.48      1.47 o
  -4  26   2       40.77       42.60      2.52 o
  -3  26   2      350.14      323.53      5.46 o
  -2  26   2       15.88       17.24      1.73 o
  -1  26   2       38.46       37.62      2.72 o
   0  26   2        3.27        3.11      1.20 o
   1  26   2       38.16       32.22      1.47 o
   2  26   2       25.64       29.56      1.96 o
   3  26   2        6.91       10.78      1.46 o
   4  26   2       70.95       70.90      3.14 o
  -5  27   2       37.99       42.21      2.77 o
  -4  27   2        0.00       -0.16      1.17 o
  -3  27   2      109.81      118.20      3.51 o
  -2  27   2      110.52      114.91      4.37 o
  -1  27   2      229.87      230.68      6.02 o
   0  27   2        3.11        1.73      1.48 o
   1  27   2       42.12       34.84      1.56 o
   2  27   2        0.07        3.06      1.07 o
   3  27   2        2.40        3.59      1.16 o
   4  27   2        0.71        1.00      1.25 o
  -5  28   2       69.34       72.63      3.41 o
  -4  28   2        0.00       -1.09      1.09 o
  -3  28   2        3.28        5.07      1.34 o
  -2  28   2      567.85      543.39      9.14 o
  -1  28   2      310.47      312.86      7.08 o
   0  28   2       60.53       61.49      3.53 o
   1  28   2       38.62       32.65      1.76 o
   2  28   2       52.60       50.62      2.46 o
   3  28   2        6.41       12.69      1.67 o
   4  28   2       41.67       44.03      2.74 o
  -5  29   2       88.39       86.93      3.71 o
  -4  29   2       64.42       56.02      2.92 o
  -3  29   2      165.44      156.13      5.44 o
  -2  29   2      106.11      100.84      6.42 o
  -1  29   2      170.71      157.60      5.26 o
   0  29   2       85.32       84.10      4.13 o
   1  29   2       62.61       67.41      3.75 o
   2  29   2        0.48        0.68      0.99 o
   3  29   2       15.29       12.75      1.71 o
   4  29   2        0.03       -0.40      1.25 o
  -5  30   2      126.58      133.01      4.51 o
  -4  30   2      103.29      107.08      3.79 o
  -3  30   2       17.32       18.69      2.49 o
  -2  30   2       19.42       20.61      3.19 o
  -1  30   2      180.48      189.18      5.83 o
   0  30   2       51.22       44.61      3.24 o
   1  30   2       26.59       36.14      3.06 o
   2  30   2       19.69       15.28      1.70 o
   3  30   2        3.17        2.90      1.31 o
   4  30   2        0.35        0.50      1.36 o
  -5  31   2       74.04       78.19      3.68 o
  -4  31   2        0.82        0.75      1.25 o
  -3  31   2        0.01        1.34      2.05 o
  -2  31   2       10.52        7.92      2.48 o
  -1  31   2        1.02        2.05      1.53 o
   0  31   2       84.52       81.05      4.14 o
   1  31   2       23.81       20.01      2.54 o
   2  31   2       65.12       54.47      3.40 o
   3  31   2       43.20       46.86      2.96 o
  -4  32   2        2.29        3.11      1.93 o
  -3  32   2      127.01      106.04      6.11 o
  -2  32   2       75.86       67.94      5.03 o
  -1  32   2       65.94       61.41      3.76 o
   0  32   2        8.60       10.91      2.69 o
   1  32   2       29.42       34.70      3.32 o
   2  32   2        0.17       -0.70      1.92 o
   3  32   2        0.75        0.77      1.51 o
  -4  33   2       11.75       10.57      2.45 o
  -3  33   2        5.40        6.07      2.51 o
  -2  33   2        0.54        1.34      2.06 o
  -1  33   2        4.64        5.33      1.93 o
   0  33   2        8.55        6.86      2.03 o
   1  33   2        3.26        1.76      1.72 o
   2  33   2        8.74       14.76      3.26 o
   3  33   2      109.15      115.35      4.79 o
  -4  34   2       13.81       16.56      3.58 o
  -3  34   2       12.96       14.54      3.20 o
  -2  34   2        7.41        8.07      2.71 o
  -1  34   2        6.10        8.07      2.11 o
   0  34   2        0.97        1.29      1.73 o
   1  34   2       38.18       44.18      3.62 o
   2  34   2       11.83       14.49      3.27 o
   3  34   2       53.05       61.15      3.95 o
  -4  35   2       65.44       73.13      5.80 o
  -3  35   2       20.85       20.82      3.96 o
  -2  35   2        0.11       -0.68      1.96 o
  -1  35   2       34.68       40.23      3.50 o
   0  35   2       85.81       82.00      4.50 o
   1  35   2      265.47      275.09      7.75 o
   2  35   2        5.44        8.91      3.13 o
  -3  36   2        1.21        1.36      2.19 o
  -2  36   2        2.25        2.08      2.31 o
  -1  36   2        3.65        3.02      1.93 o
   0  36   2       36.08       41.40      3.55 o
   1  36   2       21.69       24.89      3.07 o
   2  36   2       18.94       23.72      3.93 o
  -3  37   2        6.94        8.54      5.99 o
  -2  37   2        0.57       -0.90      2.02 o
  -1  37   2        0.52       -0.90      1.76 o
   0  37   2       13.33       18.84      2.86 o
   1  37   2       29.22       24.53      3.92 o
   2  37   2       23.30       21.19      3.89 o
  -3  38   2       28.51       28.69      4.36 o
  -2  38   2        1.24        3.21      2.56 o
  -1  38   2        2.82        3.89      2.10 o
   0  38   2       18.76       19.31      2.99 o
   1  38   2       87.91       94.35      6.58 o
  -2  39   2        0.47        0.11      2.39 o
  -1  39   2        6.02        5.42      2.32 o
   0  39   2        7.27        9.52      2.53 o
   1  39   2       10.83       12.78      3.55 o
  -1  40   2        2.36        2.28      2.32 o
   0  40   2        0.21        0.28      2.07 o
  -7   0   3       70.61       78.71      4.56 o
  -5   0   3       94.94       75.00      3.65 o
  -3   0   3      161.51      202.98      3.68 o
  -1   0   3     4579.87     4426.10     46.24 o
   1   0   3      366.54      362.78      5.17 o
   3   0   3       21.48       19.65      1.40 o
   5   0   3      139.39      143.73      5.11 o
  -7   1   3        4.24        3.00      1.34 o
  -6   1   3        7.00        3.73      1.17 o
  -5   1   3        5.13        7.38      1.19 o
  -4   1   3       69.41       69.49      1.96 o
  -3   1   3      418.70      425.59      3.71 o
  -2   1   3       35.03       33.94      1.10 o
  -1   1   3     4075.18     4167.51     30.13 o
   0   1   3     2078.86     2179.01     13.88 o
   1   1   3      125.14      128.46      2.17 o
   2   1   3       70.98       60.72      5.88 o
   3   1   3        0.00       -0.30      0.44 o
   4   1   3        1.85        1.41      0.78 o
   5   1   3       74.14       75.92      3.07 o
  -7   2   3       62.19       56.30      2.92 o
  -6   2   3        0.08        2.47      1.13 o
  -5   2   3        0.53       -0.09      0.81 o
  -4   2   3      321.48      320.99      4.45 o
  -3   2   3      271.92      284.43      3.06 o
  -2   2   3       76.53       92.48      1.85 o
  -1   2   3      722.33      735.76      9.49 o
   0   2   3      101.96       95.70      2.10 o
   1   2   3      345.81      370.21      6.01 o
   2   2   3      106.29      114.67      1.99 o
   3   2   3      143.82      137.09      2.29 o
   4   2   3        0.91        0.72      0.72 o
   5   2   3       22.83       22.00      2.47 o
  -7   3   3        5.36        5.36      1.58 o
  -6   3   3        3.17        6.73      1.30 o
  -5   3   3       12.95       19.35      1.53 o
  -4   3   3      167.02      175.64      3.34 o
  -3   3   3      133.68      132.30      2.14 o
  -2   3   3        1.38        5.20      0.61 o
  -1   3   3      729.30      690.02      7.26 o
   0   3   3       66.04       69.08      1.80 o
   1   3   3      628.75      612.99     10.89 o
   2   3   3        0.19        0.94      0.49 o
   3   3   3      195.09      199.49      2.75 o
   4   3   3       74.82       78.43      2.28 o
   5   3   3       30.94       31.96      2.83 o
  -7   4   3       42.36       45.88      2.98 o
  -6   4   3        0.39       -0.08      0.96 o
  -5   4   3        2.14        1.96      0.92 o
  -4   4   3      100.48       87.43      2.17 o
  -3   4   3       82.49       88.00      1.92 o
  -2   4   3      912.72      921.77     11.56 o
  -1   4   3       21.36       30.10      1.17 o
   0   4   3      680.15      749.70     10.96 o
   1   4   3        2.94        2.98      0.48 o
   2   4   3       52.63       56.54      1.77 o
   3   4   3        2.88        3.09      0.61 o
   4   4   3       12.14       14.13      1.24 o
   5   4   3       22.91       23.28      2.49 o
  -7   5   3       18.55       20.54      2.31 o
  -6   5   3        0.32        0.75      0.99 o
  -5   5   3       48.04       57.23      2.30 o
  -4   5   3        6.43        6.02      1.27 o
  -3   5   3      595.87      607.18      5.33 o
  -2   5   3        2.41        4.14      0.64 o
  -1   5   3      707.15      781.39     11.54 o
   0   5   3     1241.40     1214.45     15.38 o
   1   5   3      404.88      420.77      6.19 o
   2   5   3       37.09       41.10      1.51 o
   3   5   3      233.82      225.12      2.94 o
   4   5   3        7.10        7.51      1.01 o
   5   5   3       58.33       57.28      3.48 o
  -7   6   3       22.42       29.54      2.60 o
  -6   6   3        0.00       -0.02      0.92 o
  -5   6   3      154.51      141.80      3.40 o
  -4   6   3       91.26       92.59      6.56 o
  -3   6   3       22.55       25.34      1.35 o
  -2   6   3       22.63       30.77      1.21 o
  -1   6   3      591.79      631.25      8.71 o
   0   6   3      462.32      481.17      6.23 o
   1   6   3        0.41        0.74      0.43 o
   2   6   3        9.27        9.32      0.89 o
   3   6   3      278.60      284.34      4.18 o
   4   6   3      724.15      723.98      8.34 o
   5   6   3       49.56       53.96      3.04 o
  -7   7   3      120.33      118.12      4.43 o
  -6   7   3        9.87        6.26      1.45 o
  -5   7   3       21.26       23.69      1.65 o
  -4   7   3       66.15       67.26      1.98 o
  -3   7   3       54.92       60.77      1.67 o
  -2   7   3       38.00       40.68      1.37 o
  -1   7   3       52.04       50.54      1.45 o
   0   7   3      257.17      260.76      3.07 o
   1   7   3      893.23      902.48     14.80 o
   2   7   3        8.02        5.77      0.80 o
   3   7   3       12.18        8.59      0.82 o
   4   7   3        1.85        2.67      1.11 o
   5   7   3        8.61       10.81      1.82 o
  -7   8   3        3.65        2.34      1.51 o
  -6   8   3       24.09       18.26      2.01 o
  -5   8   3       11.87        8.48      1.23 o
  -4   8   3        2.82        3.19      0.80 o
  -3   8   3        0.64        0.17      0.52 o
  -2   8   3      266.88      272.75      4.26 o
  -1   8   3      152.48      140.07      2.28 o
   0   8   3      534.57      541.08      6.40 o
   1   8   3      234.34      243.01      3.50 o
   2   8   3        5.83        5.15      0.78 o
   3   8   3      103.29       93.28      1.97 o
   4   8   3        0.05        0.17      0.83 o
   5   8   3       19.12       20.90      2.25 o
  -7   9   3        5.44        6.05      1.68 o
  -6   9   3       54.65       50.60      2.83 o
  -5   9   3        6.04        4.61      1.07 o
  -4   9   3      552.59      518.65      5.16 o
  -3   9   3        0.07       -0.08      0.52 o
  -2   9   3       22.39       20.81      1.14 o
  -1   9   3      294.17      296.98      4.53 o
   0   9   3      285.17      308.18      4.08 o
   1   9   3        2.27        3.33      0.62 o
   2   9   3      254.37      239.76      3.94 o
   3   9   3      288.22      285.72      4.37 o
   4   9   3       11.50       11.01      1.40 o
   5   9   3       80.51       86.63      3.68 o
  -7  10   3        6.07        4.27      1.55 o
  -6  10   3      207.45      196.32      5.04 o
  -5  10   3       62.13       66.54      2.84 o
  -4  10   3        7.27        7.72      0.98 o
  -3  10   3      274.00      267.43      4.24 o
  -2  10   3      194.39      210.84      5.39 o
  -1  10   3       43.13       50.06      1.47 o
   0  10   3        4.55        4.99      0.68 o
   1  10   3      203.03      208.48      3.63 o
   2  10   3      828.11      793.99     19.19 o
   3  10   3       60.33       60.89      2.21 o
   4  10   3       74.12       64.89      2.69 o
   5  10   3       38.98       36.45      2.75 o
  -7  11   3       18.58       17.05      2.22 o
  -6  11   3        0.94        0.84      1.14 o
  -5  11   3        8.32        9.70      1.52 o
  -4  11   3       44.44       44.29      1.75 o
  -3  11   3       33.79       38.48      1.34 o
  -2  11   3       87.03       96.17      2.18 o
  -1  11   3      194.52      193.88      2.73 o
   0  11   3      321.96      309.69      4.17 o
   1  11   3      188.55      190.51      2.80 o
   2  11   3      131.17      123.54      2.96 o
   3  11   3       23.26       20.73      1.48 o
   4  11   3      106.35      106.28      3.12 o
   5  11   3        0.71        0.14      1.19 o
  -7  12   3        0.22        2.87      1.60 o
  -6  12   3       39.54       41.81      2.70 o
  -5  12   3     1128.35     1078.98     10.47 o
  -4  12   3        0.03       -0.12      0.66 o
  -3  12   3      188.29      189.47      2.67 o
  -2  12   3        7.30        7.14      0.84 o
  -1  12   3       49.05       47.75      1.49 o
   0  12   3      499.78      472.27      4.48 o
   1  12   3        7.76        4.84      0.69 o
   2  12   3      564.79      559.66      7.75 o
   3  12   3       46.58       45.51      2.03 o
   4  12   3       14.36       12.08      1.48 o
   5  12   3        5.31        4.20      1.54 o
  -7  13   3       44.95       47.66      3.18 o
  -6  13   3       14.27       15.42      1.96 o
  -5  13   3      402.34      351.58      6.12 o
  -4  13   3        4.86        3.40      0.92 o
  -3  13   3       33.58       34.02      1.33 o
  -2  13   3        7.50       10.38      0.93 o
  -1  13   3        0.74        1.00      0.54 o
   0  13   3      337.38      346.64      5.37 o
   1  13   3      766.37      740.15     12.58 o
   2  13   3       30.78       31.21      1.70 o
   3  13   3     1054.54     1001.63     12.64 o
   4  13   3       16.24       14.87      1.65 o
   5  13   3       61.62       63.59      3.43 o
  -7  14   3        2.41        4.41      1.86 o
  -6  14   3       23.84       27.70      2.40 o
  -5  14   3      335.95      320.11      5.22 o
  -4  14   3       17.92       13.87      1.34 o
  -3  14   3        1.06        2.92      0.74 o
  -2  14   3       10.47        8.06      0.90 o
  -1  14   3      124.82      141.20      3.55 o
   0  14   3       10.55       11.72      0.96 o
   1  14   3       32.77       32.77      1.36 o
   2  14   3      534.67      521.86      8.66 o
   3  14   3      159.11      147.16      3.38 o
   4  14   3       28.73       26.33      2.04 o
   5  14   3        0.53        0.99      1.32 o
  -7  15   3        0.00       -0.68      1.55 o
  -6  15   3        0.00        0.91      1.28 o
  -5  15   3        0.98        0.97      0.94 o
  -4  15   3        9.65        9.84      1.22 o
  -3  15   3       59.61       61.19      1.87 o
  -2  15   3      146.83      138.16      2.69 o
  -1  15   3       46.61       46.60      1.80 o
   0  15   3      748.61      692.70     11.88 o
   1  15   3        1.45        1.54      0.73 o
   2  15   3       58.72       50.76      2.12 o
   3  15   3        2.98        4.87      1.07 o
   4  15   3       26.09       24.69      2.00 o
   5  15   3       24.51       29.97      2.68 o
  -7  16   3        1.75        1.01      2.04 o
  -6  16   3      219.87      207.69      5.97 o
  -5  16   3       18.13       19.74      1.70 o
  -4  16   3       17.50       26.33      1.70 o
  -3  16   3       44.15       42.46      1.80 o
  -2  16   3       58.55       64.98      1.82 o
  -1  16   3       27.58       19.99      1.35 o
   0  16   3      412.69      395.73      6.68 o
   1  16   3        2.68        3.38      0.87 o
   2  16   3      757.43      708.45     12.78 o
   3  16   3      153.92      146.63      3.48 o
   4  16   3       17.81       19.40      1.88 o
   5  16   3       10.48       10.17      2.18 o
  -7  17   3        3.12        2.99      2.24 o
  -6  17   3      109.59      114.89      4.63 o
  -5  17   3       24.95       23.69      1.84 o
  -4  17   3      992.30      967.99      8.43 o
  -3  17   3        1.74        2.96      1.00 o
  -2  17   3       83.75       84.17      2.07 o
  -1  17   3       48.33       57.17      2.06 o
   0  17   3        0.58        1.48      0.66 o
   1  17   3       17.91       17.83      1.40 o
   2  17   3       81.81       92.69      2.65 o
   3  17   3      193.06      188.21      3.98 o
   4  17   3       57.88       53.96      2.66 o
   5  17   3        0.01        0.69      1.55 o
  -7  18   3        7.53        5.73      2.41 o
  -6  18   3        5.80        4.08      1.69 o
  -5  18   3       21.28       21.09      1.76 o
  -4  18   3       88.44       84.70      2.73 o
  -3  18   3       54.68       54.81      2.36 o
  -2  18   3        3.87        6.28      0.94 o
  -1  18   3        3.98        0.87      0.73 o
   0  18   3      646.86      625.47      8.30 o
   1  18   3      671.60      636.60     14.22 o
   2  18   3        0.51        0.48      0.78 o
   3  18   3       45.14       44.34      2.19 o
   4  18   3        9.45        9.69      1.62 o
   5  18   3        0.65        0.78      1.64 o
  -6  19   3       13.50       17.43      2.46 o
  -5  19   3        0.44        0.32      1.12 o
  -4  19   3      168.78      171.42      3.77 o
  -3  19   3        5.68        7.40      1.23 o
  -2  19   3       34.58       38.91      1.67 o
  -1  19   3       10.87       12.65      1.14 o
   0  19   3      125.57      119.05      3.13 o
   1  19   3      655.90      614.38     11.43 o
   2  19   3      227.69      193.86      3.47 o
   3  19   3       19.89       17.79      1.60 o
   4  19   3       20.45       24.15      2.11 o
   5  19   3        2.61        3.79      1.88 o
  -6  20   3        5.79        5.34      1.84 o
  -5  20   3      105.75      107.38      3.66 o
  -4  20   3        4.71        4.37      1.02 o
  -3  20   3        6.59        5.14      1.20 o
  -2  20   3       33.31       30.92      1.81 o
  -1  20   3       18.14       18.19      1.31 o
   0  20   3      143.30      125.65      3.25 o
   1  20   3      337.67      337.25      4.62 o
   2  20   3       23.64       29.76      1.78 o
   3  20   3      108.64      100.71      3.14 o
   4  20   3      320.71      310.55      5.98 o
  -6  21   3        1.23        2.68      1.75 o
  -5  21   3      122.61      112.00      3.40 o
  -4  21   3      181.36      186.31      4.48 o
  -3  21   3        5.19        4.92      1.33 o
  -2  21   3        2.07        1.57      0.92 o
  -1  21   3      535.08      517.04      9.53 o
   0  21   3       14.80       11.84      1.23 o
   1  21   3       20.66       16.75      1.33 o
   2  21   3       24.13       27.13      1.75 o
   3  21   3      119.20      120.12      3.41 o
   4  21   3        0.65        1.40      1.26 o
  -6  22   3        0.58       -1.08      1.24 o
  -5  22   3       16.76       15.92      1.72 o
  -4  22   3        7.21        7.99      1.77 o
  -3  22   3      174.12      170.20      4.55 o
  -2  22   3       53.59       53.79      2.31 o
  -1  22   3        3.45        6.15      1.16 o
   0  22   3       41.20       40.33      1.91 o
   1  22   3       25.52       24.33      1.45 o
   2  22   3        0.13       -0.58      0.79 o
   3  22   3        5.05        1.64      1.12 o
   4  22   3      159.12      170.62      4.65 o
  -6  23   3        4.21        5.53      1.72 o
  -5  23   3        3.69        3.82      1.32 o
  -4  23   3       23.35       24.64      2.63 o
  -3  23   3        0.98        1.69      1.16 o
  -2  23   3       23.59       25.25      1.78 o
  -1  23   3       52.48       51.02      2.65 o
   0  23   3        1.41        1.18      0.89 o
   1  23   3      166.96      162.69      3.01 o
   2  23   3       29.89       20.84      1.68 o
   3  23   3       65.38       64.52      2.87 o
   4  23   3       12.14       14.01      1.90 o
  -6  24   3       21.42       18.28      2.32 o
  -5  24   3       10.03       11.98      2.35 o
  -4  24   3       80.77       76.28      4.04 o
  -3  24   3       40.33       40.13      2.95 o
  -2  24   3       14.21       16.68      1.58 o
  -1  24   3      134.60      118.93      3.90 o
   0  24   3       35.56       36.42      1.76 o
   1  24   3        0.51        0.55      0.70 o
   2  24   3        4.09        3.05      1.04 o
   3  24   3      129.36      126.76      3.87 o
   4  24   3       73.98       76.36      3.38 o
  -6  25   3       31.86       29.87      3.58 o
  -5  25   3        0.29       -0.20      1.43 o
  -4  25   3      166.78      163.35      5.72 o
  -3  25   3      201.46      189.95      5.77 o
  -2  25   3        8.81        8.55      1.33 o
  -1  25   3      342.74      302.24      6.04 o
   0  25   3      341.58      325.10      4.99 o
   1  25   3        6.85        7.60      1.03 o
   2  25   3        0.35        0.96      0.92 o
   3  25   3        6.77       10.76      1.65 o
   4  25   3        4.17        4.64      1.73 o
  -6  26   3       13.19       13.57      3.38 o
  -5  26   3      140.11      140.52      5.75 o
  -4  26   3       32.10       32.44      3.29 o
  -3  26   3      108.20      110.81      4.63 o
  -2  26   3       70.47       64.97      3.57 o
  -1  26   3      296.03      284.14      5.95 o
   0  26   3      100.92      100.99      2.71 o
   1  26   3        0.79        1.30      0.80 o
   2  26   3        6.55       11.09      1.51 o
   3  26   3       26.77       26.60      2.17 o
   4  26   3       64.92       69.01      3.56 o
  -5  27   3       15.56       17.95      2.89 o
  -4  27   3      187.40      176.75      8.59 o
  -3  27   3        0.69       -0.05      1.39 o
  -2  27   3       25.57       26.64      2.65 o
  -1  27   3       90.09       77.99      3.38 o
   0  27   3      378.40      343.22      5.99 o
   1  27   3        4.97        6.18      1.03 o
   2  27   3        0.29       -0.48      0.91 o
   3  27   3       37.26       40.90      2.61 o
  -5  28   3        0.16        0.89      1.67 o
  -4  28   3       34.47       38.01      3.28 o
  -3  28   3       97.91       96.81      4.51 o
  -2  28   3      315.95      320.99      7.44 o
  -1  28   3       82.09       80.64      4.07 o
   0  28   3        3.83        4.30      1.34 o
   1  28   3       49.53       49.34      2.09 o
   2  28   3        7.89       10.15      1.48 o
   3  28   3      125.41      134.11      4.60 o
  -5  29   3       12.28       10.18      2.52 o
  -4  29   3       38.83       41.43      3.46 o
  -3  29   3        2.66        4.57      2.46 o
  -2  29   3        9.81       11.73      2.17 o
  -1  29   3       62.36       64.08      3.81 o
   0  29   3       46.76       44.66      2.54 o
   1  29   3       15.44       17.65      1.72 o
   2  29   3        5.85        6.91      1.49 o
   3  29   3      229.94      226.54      5.45 o
  -5  30   3       43.29       46.56      3.91 o
  -4  30   3       97.50       97.51      4.94 o
  -3  30   3       64.53       65.33      5.08 o
  -2  30   3        9.33        7.75      2.62 o
  -1  30   3        8.72        8.79      2.12 o
   0  30   3       11.20       10.91      1.91 o
   1  30   3       49.98       45.99      3.12 o
   2  30   3       31.40       29.43      2.25 o
   3  30   3       18.73       20.04      2.14 o
  -5  31   3        1.32        1.49      2.03 o
  -4  31   3       13.10       14.99      2.63 o
  -3  31   3      113.82      107.71      6.33 o
  -2  31   3       20.55       22.07      3.62 o
  -1  31   3       26.98       23.97      2.80 o
   0  31   3       42.56       38.97      2.84 o
   1  31   3      138.94      135.24      5.52 o
   2  31   3       51.95       49.55      2.78 o
   3  31   3       21.23       22.46      2.26 o
  -4  32   3       41.28       42.28      4.73 o
  -3  32   3        2.81        4.19      2.61 o
  -2  32   3       10.49        6.09      2.63 o
  -1  32   3      119.90      110.14      4.96 o
   0  32   3       17.49       17.65      2.23 o
   1  32   3        0.04        1.05      1.85 o
   2  32   3        6.18        9.06      1.68 o
  -4  33   3       30.70       33.33      5.30 o
  -3  33   3        8.87        8.31      4.12 o
  -2  33   3       19.58       23.26      3.67 o
  -1  33   3       57.91       58.98      3.93 o
   0  33   3        2.33        1.70      1.56 o
   1  33   3       27.32       22.04      3.02 o
   2  33   3       13.89       14.61      3.48 o
  -4  34   3        1.92        2.18      2.48 o
  -3  34   3        1.31        3.13      2.46 o
  -2  34   3       34.55       34.22      4.20 o
  -1  34   3        5.60        5.02      2.09 o
   0  34   3       18.62       15.34      2.27 o
   1  34   3       12.44       11.21      2.61 o
   2  34   3       13.43       18.16      3.83 o
  -3  35   3       42.95       43.86      4.87 o
  -2  35   3        3.01        1.04      2.30 o
  -1  35   3        6.85        6.37      2.22 o
   0  35   3       34.67       33.51      3.51 o
   1  35   3       20.03       19.68      3.77 o
  -3  36   3       36.04       34.04      4.49 o
  -2  36   3       22.87       25.28      4.08 o
  -1  36   3       10.10       11.09      2.60 o
   0  36   3        3.40        4.13      2.13 o
   1  36   3       39.36       46.70      4.98 o
  -2  37   3        0.39       -0.85      2.18 o
  -1  37   3        1.61        2.02      2.06 o
   0  37   3        6.35        6.81      2.36 o
   1  37   3       14.72       11.72      3.48 o
  -2  38   3        1.71        2.28      2.65 o
  -1  38   3       50.09       52.20      4.25 o
   0  38   3      116.23      117.69      5.89 o
  -6   0   4      231.28      228.01      6.82 o
  -4   0   4     2090.30     2014.98     27.94 o
  -2   0   4      170.54      200.76      8.04 o
   0   0   4      132.32      142.24      4.14 o
   2   0   4        0.35       -0.58      0.80 o
   4   0   4      513.48      540.92     12.24 o
  -7   1   4        0.02        0.96      1.25 o
  -6   1   4        6.97       11.31      1.53 o
  -5   1   4      125.86      146.29      3.55 o
  -4   1   4       74.89       72.89      2.58 o
  -3   1   4     1056.79      981.75     15.49 o
  -2   1   4       84.05       98.95      1.92 o
  -1   1   4        4.31        3.07      0.80 o
   0   1   4        7.07        8.72      1.00 o
   1   1   4        2.11        4.42      0.83 o
   2   1   4      150.74      145.09      2.93 o
   3   1   4       51.58       42.18      1.83 o
   4   1   4       32.01       31.76      1.94 o
   5   1   4       63.85       69.89      4.50 o
  -7   2   4       48.00       47.26      2.75 o
  -6   2   4        0.73        1.04      1.03 o
  -5   2   4       68.81       60.08      2.44 o
  -4   2   4     1099.10     1040.56      8.38 o
  -3   2   4      652.62      668.27      9.12 o
  -2   2   4      271.66      274.45      6.36 o
  -1   2   4      862.10      992.05     20.84 o
   0   2   4      270.81      280.56      4.05 o
   1   2   4       32.94       32.12      1.53 o
   2   2   4       56.48       49.85      1.83 o
   3   2   4       70.42       65.17      2.34 o
   4   2   4      114.41      119.87      3.45 o
   5   2   4       12.88       12.89      2.64 o
  -7   3   4        3.93        2.93      1.38 o
  -6   3   4        2.33        2.96      1.16 o
  -5   3   4      171.21      155.13      3.64 o
  -4   3   4       18.87       27.06      1.50 o
  -3   3   4      265.31      254.51      3.21 o
  -2   3   4       76.16       92.36      2.11 o
  -1   3   4      133.92      133.40      3.27 o
   0   3   4      103.92       99.42      2.75 o
   1   3   4       15.43       19.43      1.26 o
   2   3   4      218.32      191.02      3.33 o
   3   3   4       74.57       74.69      2.46 o
   4   3   4       37.40       38.36      2.55 o
   5   3   4       71.76       75.34      4.82 o
  -7   4   4        0.19       -0.69      1.21 o
  -6   4   4        0.29        3.49      1.17 o
  -5   4   4       83.62       91.42      2.91 o
  -4   4   4      191.23      168.50      3.16 o
  -3   4   4       97.08       98.59      2.26 o
  -2   4   4      520.82      518.04      7.84 o
  -1   4   4      193.91      211.31      3.07 o
   0   4   4        9.64       10.32      1.01 o
   1   4   4      118.61      112.34      2.83 o
   2   4   4        0.48        1.16      0.72 o
   3   4   4        3.89        4.99      1.16 o
   4   4   4        3.25        2.56      1.71 o
   5   4   4       18.87       21.60      3.07 o
  -7   5   4       41.34       46.79      3.07 o
  -6   5   4       23.14       21.70      1.89 o
  -5   5   4        9.37       11.59      1.41 o
  -4   5   4       21.95       18.91      1.35 o
  -3   5   4       53.07       54.03      1.75 o
  -2   5   4       70.28       71.56      1.92 o
  -1   5   4       28.27       23.76      1.25 o
   0   5   4      586.07      607.76     10.16 o
   1   5   4      346.52      350.13      7.37 o
   2   5   4        0.01       -0.04      0.63 o
   3   5   4      561.33      543.90     10.20 o
   4   5   4      250.72      249.51      7.52 o
   5   5   4       10.87       12.54      2.77 o
  -7   6   4       16.71       18.02      2.26 o
  -6   6   4        0.01        0.86      1.07 o
  -5   6   4      130.88      127.23      3.36 o
  -4   6   4      831.67      861.73      9.59 o
  -3   6   4      179.03      170.25      3.28 o
  -2   6   4      226.37      216.52      3.19 o
  -1   6   4      175.44      180.21      3.34 o
   0   6   4      740.24      677.32     10.41 o
   1   6   4       96.83       98.47      2.43 o
   2   6   4       16.60       16.36      1.32 o
   3   6   4        5.66        4.56      1.16 o
   4   6   4      193.97      195.63     11.02 o
   5   6   4       91.77      103.97      6.49 o
  -7   7   4       38.18       37.75      2.92 o
  -6   7   4       38.92       38.84      2.63 o
  -5   7   4      130.32      125.19      3.36 o
  -4   7   4      152.11      144.89      3.00 o
  -3   7   4       38.24       38.92      1.59 o
  -2   7   4        1.10        3.93      0.76 o
  -1   7   4      444.14      473.49      7.48 o
   0   7   4      700.22      683.45      9.70 o
   1   7   4       43.98       35.17      1.61 o
   2   7   4      275.31      267.64      4.10 o
   3   7   4       99.53       98.99      3.14 o
   4   7   4        0.04        2.07      1.65 o
   5   7   4       76.71       85.49     11.08 o
  -7   8   4        3.88        7.38      1.83 o
  -6   8   4       11.93       17.17      1.98 o
  -5   8   4      179.88      147.64      3.61 o
  -4   8   4        6.07        3.81      0.99 o
  -3   8   4       42.13       42.20      1.65 o
  -2   8   4       56.76       51.66      1.72 o
  -1   8   4      142.80      148.88      3.00 o
   0   8   4      457.49      462.12      8.76 o
   1   8   4       96.66      101.22      2.49 o
   2   8   4       80.46       82.47      2.81 o
   3   8   4       23.07       23.77      2.08 o
   4   8   4      111.93      112.36      5.29 o
  -7   9   4       11.03        9.40      1.96 o
  -6   9   4        0.45        2.34      1.37 o
  -5   9   4        1.71        2.36      1.04 o
  -4   9   4        0.12        0.27      0.78 o
  -3   9   4        9.30        8.36      0.97 o
  -2   9   4      209.84      207.10      3.21 o
  -1   9   4       46.16       51.51      1.72 o
   0   9   4      130.34      120.40      2.54 o
   1   9   4        9.00       10.27      1.08 o
   2   9   4      200.45      180.45      3.45 o
   3   9   4        9.91        9.25      1.28 o
   4   9   4      239.81      242.31      8.07 o
  -7  10   4      230.40      245.21      6.28 o
  -6  10   4        1.74        0.62      1.22 o
  -5  10   4      165.34      146.88      3.63 o
  -4  10   4       13.93       11.62      1.44 o
  -3  10   4      330.52      308.65      6.60 o
  -2  10   4        5.36        5.20      0.83 o
  -1  10   4      439.30      415.22      5.00 o
   0  10   4      114.24      109.17      2.66 o
   1  10   4      418.30      404.39      8.36 o
   2  10   4       37.90       38.71      1.83 o
   3  10   4       24.82       25.37      1.76 o
   4  10   4      109.88      102.50      5.46 o
  -7  11   4       99.74       99.33      4.23 o
  -6  11   4        2.90        0.93      1.20 o
  -5  11   4        8.22        4.86      1.34 o
  -4  11   4      159.07      156.46      3.47 o
  -3  11   4      127.95      128.80      2.71 o
  -2  11   4       13.22       15.08      1.13 o
  -1  11   4       57.91       49.79      1.73 o
   0  11   4       56.22       49.77      1.78 o
   1  11   4     1413.87     1370.36     23.77 o
   2  11   4        3.11        1.49      0.92 o
   3  11   4       27.50       21.61      1.69 o
   4  11   4       16.73       20.15      2.46 o
  -7  12   4        0.19        1.15      1.42 o
  -6  12   4       16.46       12.98      1.90 o
  -5  12   4       61.00       60.68      2.86 o
  -4  12   4      210.94      199.21      4.92 o
  -3  12   4       41.81       39.52      1.81 o
  -2  12   4       39.68       37.58      1.58 o
  -1  12   4       88.56       93.70      2.29 o
   0  12   4     1789.84     1708.58     23.86 o
   1  12   4      509.47      497.81      9.24 o
   2  12   4      202.93      187.90      4.03 o
   3  12   4       62.70       65.14      2.56 o
   4  12   4       39.60       42.34      2.55 o
  -7  13   4        0.20        0.41      1.44 o
  -6  13   4      265.03      261.69      5.97 o
  -5  13   4        8.47        7.39      1.49 o
  -4  13   4      276.67      254.60      4.46 o
  -3  13   4        0.42       -0.23      0.72 o
  -2  13   4      244.22      226.31      3.47 o
  -1  13   4       34.29       37.71      1.58 o
   0  13   4       71.59       67.37      2.30 o
   1  13   4       15.70       17.02      1.43 o
   2  13   4       30.27       23.20      1.76 o
   3  13   4       53.31       52.66      2.55 o
   4  13   4        0.18       -0.42      1.09 o
  -7  14   4       46.14       51.88      3.86 o
  -6  14   4       62.92       65.80      3.30 o
  -5  14   4       62.94       57.89      2.81 o
  -4  14   4       10.07       10.87      1.32 o
  -3  14   4        1.40        2.35      0.86 o
  -2  14   4      138.44      142.12      2.83 o
  -1  14   4      512.59      479.95      6.58 o
   0  14   4     1370.20     1294.86     22.59 o
   1  14   4      220.58      219.36      4.18 o
   2  14   4       68.64       64.33      2.35 o
   3  14   4       63.14       59.60      2.71 o
   4  14   4       18.79       16.33      1.90 o
  -7  15   4       56.27       60.01      3.90 o
  -6  15   4       21.99       23.67      2.33 o
  -5  15   4       96.72       96.09      3.53 o
  -4  15   4       98.19       91.46      3.20 o
  -3  15   4        9.56       15.07      1.32 o
  -2  15   4      106.43       92.59      2.36 o
  -1  15   4        3.66        5.87      0.98 o
   0  15   4       38.18       40.02      1.89 o
   1  15   4      491.39      463.83      9.17 o
   2  15   4       11.51       12.06      1.36 o
   3  15   4        0.41        0.23      1.02 o
   4  15   4       17.94       17.53      1.99 o
  -7  16   4      103.99      101.13      4.91 o
  -6  16   4       43.40       41.59      3.27 o
  -5  16   4      231.66      229.45      5.24 o
  -4  16   4       74.24       71.78      2.95 o
  -3  16   4      349.80      338.37      4.43 o
  -2  16   4        1.34        0.69      0.73 o
  -1  16   4      113.25      109.33      2.78 o
   0  16   4      135.61      126.61      3.05 o
   1  16   4      743.41      693.13     15.90 o
   2  16   4      252.15      245.41      5.10 o
   3  16   4       48.27       48.25      2.55 o
   4  16   4       23.11       22.94      2.15 o
  -6  17   4        0.83        0.91      1.46 o
  -5  17   4        8.42        5.14      1.42 o
  -4  17   4        9.66       10.27      1.52 o
  -3  17   4        9.74       10.66      1.24 o
  -2  17   4       39.34       34.26      1.76 o
  -1  17   4      348.93      337.57      4.76 o
   0  17   4      574.82      527.31      6.01 o
   1  17   4        7.65        8.79      1.29 o
   2  17   4       58.40       57.01      2.39 o
   3  17   4       21.37       22.35      1.99 o
   4  17   4       37.54       41.63      2.90 o
  -6  18   4        9.93        8.04      1.99 o
  -5  18   4       85.54       84.49      3.47 o
  -4  18   4       17.99       17.51      1.81 o
  -3  18   4        2.73        2.41      1.22 o
  -2  18   4        0.10        0.63      0.76 o
  -1  18   4      215.99      190.31      3.68 o
   0  18   4      659.83      623.94     14.16 o
   1  18   4       27.42       29.31      1.91 o
   2  18   4      161.02      158.15      4.36 o
   3  18   4       20.12       22.04      2.00 o
   4  18   4        0.01        0.56      1.40 o
  -6  19   4        3.87        1.03      1.85 o
  -5  19   4        1.37        3.11      1.38 o
  -4  19   4       25.86       29.98      2.20 o
  -3  19   4      268.22      273.61      5.83 o
  -2  19   4       18.19       17.23      1.56 o
  -1  19   4      320.95      285.76      4.51 o
   0  19   4       88.13       91.42      3.14 o
   1  19   4        7.41        7.18      1.24 o
   2  19   4      219.84      225.56      6.55 o
   3  19   4       49.58       49.76      2.72 o
   4  19   4       41.43       49.11      3.15 o
  -6  20   4        0.28       -0.28      1.61 o
  -5  20   4       25.42       23.98      2.28 o
  -4  20   4       69.19       66.80      3.35 o
  -3  20   4       16.24       20.55      2.05 o
  -2  20   4       40.21       32.20      1.78 o
  -1  20   4      270.47      233.51      4.16 o
   0  20   4      286.61      276.35      7.31 o
   1  20   4        3.03        2.89      1.04 o
   2  20   4      118.84      114.24      3.39 o
   3  20   4        2.31        2.49      1.13 o
   4  20   4       41.17       41.36      3.01 o
  -6  21   4       13.94       15.22      2.81 o
  -5  21   4        2.15        1.55      1.43 o
  -4  21   4        0.02        0.09      1.20 o
  -3  21   4        0.90        1.20      1.19 o
  -2  21   4       14.80       14.58      1.52 o
  -1  21   4       51.27       59.62      3.90 o
   0  21   4      756.18      705.99     10.05 o
   1  21   4       22.59       19.55      1.61 o
   2  21   4        8.98       12.51      1.57 o
   3  21   4       66.24       65.84      2.87 o
  -6  22   4        0.01        0.24      1.90 o
  -5  22   4       92.86       85.95      4.59 o
  -4  22   4       33.46       36.44      2.77 o
  -3  22   4       95.77       94.51      3.73 o
  -2  22   4       44.70       42.25      2.28 o
  -1  22   4       58.40       62.53      2.67 o
   0  22   4       25.35       26.01      2.14 o
   1  22   4      123.18      122.47      3.44 o
   2  22   4        7.43        5.03      1.34 o
   3  22   4        0.09        1.34      1.09 o
  -6  23   4       14.71       19.94      3.73 o
  -5  23   4      110.68      117.84      6.19 o
  -4  23   4        0.51        1.77      1.36 o
  -3  23   4      169.39      164.72      4.86 o
  -2  23   4       42.56       38.76      2.38 o
  -1  23   4       62.82       61.42      2.66 o
   0  23   4       51.71       47.66      2.53 o
   1  23   4       52.91       53.34      2.48 o
   2  23   4       52.15       48.14      2.62 o
   3  23   4      110.17      110.23      3.63 o
  -6  24   4        1.06        1.45      2.37 o
  -5  24   4        0.41        0.91      1.55 o
  -4  24   4      327.93      321.90      8.02 o
  -3  24   4        5.08        7.58      1.66 o
  -2  24   4      277.08      254.06      5.11 o
  -1  24   4      402.46      394.24      7.72 o
   0  24   4      294.64      263.41      6.07 o
   1  24   4        0.73        0.18      0.99 o
   2  24   4        9.97       10.21      1.60 o
   3  24   4       13.65       16.10      1.99 o
  -5  25   4       20.96       17.97      2.70 o
  -4  25   4        4.23        5.75      1.93 o
  -3  25   4       73.83       75.23      3.56 o
  -2  25   4      118.61      129.94      4.39 o
  -1  25   4       42.02       36.53      2.40 o
   0  25   4       50.48       48.48      2.42 o
   1  25   4        0.12       -0.35      0.91 o
   2  25   4       61.03       67.32      3.10 o
   3  25   4      211.40      207.13      5.53 o
  -5  26   4       41.43       41.92      3.73 o
  -4  26   4      500.40      506.54     10.22 o
  -3  26   4       23.61       24.99      2.71 o
  -2  26   4        1.16        3.45      1.43 o
  -1  26   4       13.11       10.94      1.65 o
   0  26   4       21.21       21.67      1.68 o
   1  26   4        4.50        5.89      1.18 o
   2  26   4       20.10       19.43      2.06 o
   3  26   4       11.67       10.90      2.25 o
  -5  27   4       12.50       14.33      2.71 o
  -4  27   4       34.82       42.93      3.59 o
  -3  27   4       94.45       87.52      4.38 o
  -2  27   4       50.19       48.44      3.05 o
  -1  27   4       72.98       70.15      3.12 o
   0  27   4       85.28       89.02      2.88 o
   1  27   4      102.88      103.07      3.00 o
   2  27   4       26.80       30.01      2.34 o
   3  27   4        4.42        2.32      1.85 o
  -5  28   4       37.28       35.84      3.60 o
  -4  28   4      121.96      114.37      5.27 o
  -3  28   4      184.85      188.20      8.00 o
  -2  28   4        2.86        2.60      1.74 o
  -1  28   4      266.43      238.97      5.43 o
   0  28   4        8.39        5.55      1.50 o
   1  28   4       11.07       11.94      1.68 o
   2  28   4       55.22       62.46      3.08 o
  -5  29   4       51.47       57.41      4.30 o
  -4  29   4        7.55       12.16      2.48 o
  -3  29   4       10.94       10.05      2.93 o
  -2  29   4       94.33       87.32      4.50 o
  -1  29   4        1.84        1.81      1.30 o
   0  29   4       33.88       27.02      2.29 o
   1  29   4       11.05       13.05      1.78 o
   2  29   4       84.45       90.63      3.67 o
  -4  30   4      145.77      149.92      6.14 o
  -3  30   4        2.80        2.60      2.35 o
  -2  30   4       48.72       53.55      4.36 o
  -1  30   4       20.32       21.96      2.45 o
   0  30   4       96.74       88.19      3.66 o
   1  30   4      126.56      133.38      4.01 o
   2  30   4        6.52        4.77      1.45 o
  -4  31   4        4.31        4.55      2.81 o
  -3  31   4       85.79       82.05      6.60 o
  -2  31   4       46.54       46.26      4.64 o
  -1  31   4        1.42        1.09      1.49 o
   0  31   4       56.07       52.97      3.34 o
   1  31   4      324.01      328.13      9.18 o
   2  31   4        0.40        0.80      1.64 o
  -4  32   4       77.19       80.92      6.98 o
  -3  32   4       47.83       46.99      4.93 o
  -2  32   4       16.69       14.30      3.89 o
  -1  32   4        0.10        0.03      1.42 o
   0  32   4       10.99        9.85      2.11 o
   1  32   4       94.05       91.56      4.50 o
  -3  33   4        3.58        2.58      2.52 o
  -2  33   4        0.02        1.22      2.41 o
  -1  33   4        4.96        5.46      1.90 o
   0  33   4       65.93       70.34      3.86 o
   1  33   4        0.97        3.13      2.79 o
  -3  34   4       47.28       47.40      5.11 o
  -2  34   4        9.29        8.49      3.13 o
  -1  34   4       13.67       14.43      2.38 o
   0  34   4        2.19        4.25      1.86 o
  -2  35   4        0.18        0.17      2.33 o
  -1  35   4        0.00       -0.02      1.63 o
   0  35   4       16.58       18.75      3.09 o
  -1  36   4       11.43       13.07      2.49 o
  -7   0   5       32.64       37.44      3.71 o
  -5   0   5        7.20        5.08      1.74 o
  -3   0   5       10.78       12.44      1.85 o
  -1   0   5       10.80       13.28      2.31 o
   1   0   5      876.06      748.10     12.28 o
   3   0   5        0.00        0.24      1.21 o
  -7   1   5      187.05      202.10      6.01 o
  -6   1   5        1.45        1.66      1.20 o
  -5   1   5      198.94      185.50      4.16 o
  -4   1   5      118.14      121.77      3.18 o
  -3   1   5       19.92       26.55      1.91 o
  -2   1   5      451.63      432.00      7.00 o
  -1   1   5       17.63       20.25      1.65 o
   0   1   5      122.00      117.62      3.08 o
   1   1   5       57.06       52.69      2.30 o
   2   1   5       41.85       38.51      2.03 o
   3   1   5       39.06       42.46      2.12 o
   4   1   5        4.53        3.01      1.34 o
  -7   2   5       76.41       84.12      3.51 o
  -6   2   5       66.05       63.42      2.88 o
  -5   2   5        0.95        0.40      0.95 o
  -4   2   5      477.45      434.83      5.99 o
  -3   2   5      274.68      266.33      4.99 o
  -2   2   5        4.16        3.82      1.07 o
  -1   2   5        4.78        4.62      1.07 o
   0   2   5       16.02       18.03      1.62 o
   1   2   5       11.25       15.97      1.50 o
   2   2   5      169.40      172.34      3.81 o
   3   2   5        2.24        4.05      1.09 o
   4   2   5       93.23       96.91      4.62 o
  -7   3   5        4.00        5.63      1.73 o
  -6   3   5       10.27       10.15      1.61 o
  -5   3   5        7.89        8.49      1.51 o
  -4   3   5      441.26      439.97      8.07 o
  -3   3   5      107.39      104.85      3.31 o
  -2   3   5      331.12      322.27      4.83 o
  -1   3   5       14.67       13.28      1.46 o
   0   3   5      125.94      139.27      3.69 o
   1   3   5      267.68      262.64      5.17 o
   2   3   5      122.44      116.29      3.44 o
   3   3   5       18.42       18.04      1.84 o
   4   3   5        0.00        1.08      1.48 o
  -7   4   5       48.64       48.90      3.15 o
  -6   4   5      146.12      153.62      4.18 o
  -5   4   5       47.20       47.58      2.64 o
  -4   4   5       64.10       73.57      2.61 o
  -3   4   5      210.75      197.18      4.41 o
  -2   4   5      176.08      178.50      3.67 o
  -1   4   5       26.26       21.82      1.70 o
   0   4   5       14.07       18.36      1.64 o
   1   4   5      136.84      129.67      3.71 o
   2   4   5       42.28       36.51      2.22 o
   3   4   5       16.41       18.23      1.89 o
   4   4   5       55.95       61.82      3.94 o
  -7   5   5        6.95        8.05      2.43 o
  -6   5   5        1.32        3.25      1.37 o
  -5   5   5       51.19       50.49      2.72 o
  -4   5   5       52.47       43.90      2.12 o
  -3   5   5        4.22        2.76      0.95 o
  -2   5   5      341.41      308.90      5.33 o
  -1   5   5       33.01       33.71      2.01 o
   0   5   5      202.78      172.25      4.80 o
   1   5   5        6.50        8.38      1.38 o
   2   5   5        2.17        2.05      1.14 o
   3   5   5       18.57       15.49      1.80 o
   4   5   5       71.67       76.05      4.18 o
  -7   6   5        0.66        1.52      1.86 o
  -6   6   5        0.07        0.37      1.27 o
  -5   6   5       31.34       35.08      2.37 o
  -4   6   5        0.03        0.52      0.88 o
  -3   6   5       81.24       77.76      2.56 o
  -2   6   5        1.39        2.12      0.90 o
  -1   6   5       27.93       30.12      1.76 o
   0   6   5      321.25      282.82      5.15 o
   1   6   5        3.29        1.89      1.03 o
   2   6   5        2.91        5.13      1.32 o
   3   6   5       51.80       48.41      2.95 o
   4   6   5       48.58       55.61      3.89 o
  -7   7   5       28.78       27.29      3.27 o
  -6   7   5        0.07        1.27      1.27 o
  -5   7   5       27.46       23.21      1.86 o
  -4   7   5        7.31        8.05      1.25 o
  -3   7   5      303.50      290.11      5.63 o
  -2   7   5        0.23        0.41      0.71 o
  -1   7   5      260.47      235.13      4.20 o
   0   7   5       30.44       31.78      2.00 o
   1   7   5      269.33      254.71      7.93 o
   2   7   5      196.61      198.10      4.96 o
   3   7   5        5.28        5.69      1.58 o
   4   7   5       21.91       27.96      4.06 o
  -7   8   5        3.50        1.57      2.42 o
  -6   8   5       49.05       54.96      3.06 o
  -5   8   5        3.06        2.28      1.37 o
  -4   8   5      138.19      134.61      3.44 o
  -3   8   5        0.00       -0.67      0.67 o
  -2   8   5       71.52       68.58      2.19 o
  -1   8   5      532.45      519.95      6.38 o
   0   8   5        6.16        8.47      1.32 o
   1   8   5       63.43       57.60      2.94 o
   2   8   5       26.14       26.88      2.18 o
   3   8   5       39.70       35.13      2.68 o
   4   8   5       21.05       23.48      3.84 o
  -7   9   5       14.18       17.65      3.70 o
  -6   9   5        5.96        5.93      1.83 o
  -5   9   5       14.24       12.92      1.59 o
  -4   9   5       99.25       84.81      2.95 o
  -3   9   5       39.11       40.10      1.82 o
  -2   9   5       15.60       12.80      1.20 o
  -1   9   5      146.47      122.02      3.12 o
   0   9   5      604.54      575.93     11.25 o
   1   9   5      198.22      175.65      5.48 o
   2   9   5        3.17        3.74      1.28 o
   3   9   5       60.70       66.16      3.36 o
  -7  10   5        1.76        1.08      2.25 o
  -6  10   5        3.87        1.94      1.53 o
  -5  10   5       50.57       42.16      2.30 o
  -4  10   5       83.38       80.63      3.04 o
  -3  10   5      109.83      103.86      2.70 o
  -2  10   5      226.35      210.98      3.65 o
  -1  10   5       85.81       84.15      2.42 o
   0  10   5      609.94      578.91      8.30 o
   1  10   5       22.98       21.76      2.08 o
   2  10   5        6.88        6.49      1.67 o
   3  10   5       51.61       53.68      3.14 o
  -7  11   5        0.06       -0.44      2.23 o
  -6  11   5        2.60        4.24      1.82 o
  -5  11   5       46.71       43.94      2.40 o
  -4  11   5        4.15        4.13      1.12 o
  -3  11   5       62.87       62.58      2.21 o
  -2  11   5       24.02       25.74      1.54 o
  -1  11   5        0.39       -0.15      0.74 o
   0  11   5       54.33       55.58      2.83 o
   1  11   5       56.06       57.10      2.98 o
   2  11   5        4.21        4.24      1.55 o
   3  11   5       13.51       15.36      2.11 o
  -6  12   5       13.56       12.82      2.30 o
  -5  12   5        7.98        6.02      1.22 o
  -4  12   5      164.63      146.12      3.72 o
  -3  12   5      602.44      568.23      9.80 o
  -2  12   5       50.75       47.05      1.95 o
  -1  12   5        1.05        3.13      0.92 o
   0  12   5      367.08      329.60      7.57 o
   1  12   5        0.08        0.38      1.04 o
   2  12   5       30.23       30.61      2.73 o
   3  12   5       14.59       17.27      2.13 o
  -6  13   5        7.66       10.48      2.09 o
  -5  13   5       33.51       35.72      2.29 o
  -4  13   5        4.28        5.02      1.17 o
  -3  13   5      380.33      354.14      6.94 o
  -2  13   5       33.27       32.19      1.84 o
  -1  13   5      423.09      400.25      9.06 o
   0  13   5       42.06       41.44      2.09 o
   1  13   5        3.15        2.54      1.48 o
   2  13   5        0.77        1.64      1.32 o
   3  13   5        1.97        1.51      1.36 o
  -6  14   5       13.03       13.25      2.28 o
  -5  14   5        0.01        0.30      1.05 o
  -4  14   5       42.12       40.88      2.22 o
  -3  14   5      268.32      263.70      4.29 o
  -2  14   5       56.41       51.91      2.19 o
  -1  14   5       20.52       14.59      1.42 o
   0  14   5      356.83      330.54      8.21 o
   1  14   5       94.54       93.20      4.14 o
   2  14   5       61.41       62.00      3.56 o
   3  14   5       14.79       15.16      2.09 o
  -6  15   5       10.69       11.54      2.32 o
  -5  15   5        0.01       -1.05      1.05 o
  -4  15   5       90.03       88.54      2.77 o
  -3  15   5       73.13       62.83      2.46 o
  -2  15   5        3.79        4.73      1.08 o
  -1  15   5        0.09        1.08      0.87 o
   0  15   5       25.32       22.47      1.67 o
   1  15   5       67.40       63.07      3.68 o
   2  15   5        1.05        1.04      1.32 o
   3  15   5       10.64       10.48      1.92 o
  -6  16   5        4.25        3.49      1.70 o
  -5  16   5        0.47        1.18      1.29 o
  -4  16   5       63.09       61.56      2.66 o
  -3  16   5      273.23      240.96      4.49 o
  -2  16   5      390.05      349.16      5.28 o
  -1  16   5       58.34       58.48      2.38 o
   0  16   5       36.43       35.13      2.28 o
   1  16   5      166.16      173.38      5.35 o
   2  16   5        0.23        0.16      1.12 o
   3  16   5        2.41        4.69      1.61 o
  -6  17   5       13.08       14.03      2.43 o
  -5  17   5        5.90        6.83      1.66 o
  -4  17   5       42.42       46.18      2.67 o
  -3  17   5      103.89       95.64      3.00 o
  -2  17   5       70.00       65.46      2.51 o
  -1  17   5        6.91        7.52      1.22 o
   0  17   5      234.38      227.40      5.71 o
   1  17   5       41.70       40.17      2.85 o
   2  17   5       84.62       86.19      3.37 o
   3  17   5       11.28       14.56      2.65 o
  -6  18   5       13.62       12.69      2.43 o
  -5  18   5        9.66       12.80      1.93 o
  -4  18   5      218.40      225.99      5.24 o
  -3  18   5       16.41       17.25      1.62 o
  -2  18   5        0.13        1.08      0.91 o
  -1  18   5      318.41      295.39      6.96 o
   0  18   5        8.42        7.39      1.42 o
   1  18   5       81.36       83.63      3.88 o
   2  18   5        3.45        5.30      1.43 o
   3  18   5        5.23        5.83      2.13 o
  -6  19   5        7.57        7.91      2.10 o
  -5  19   5       50.83       46.38      3.22 o
  -4  19   5        9.17        9.03      1.67 o
  -3  19   5      236.01      217.36      7.52 o
  -2  19   5       21.26       20.55      1.69 o
  -1  19   5       98.31       96.09      3.03 o
   0  19   5        0.38        0.03      1.03 o
   1  19   5       78.80       82.41      3.90 o
   2  19   5        1.05        3.50      1.29 o
   3  19   5        7.97       11.04      2.54 o
  -6  20   5       11.41       11.91      2.69 o
  -5  20   5        0.33        0.77      1.48 o
  -4  20   5       24.69       22.65      2.49 o
  -3  20   5       74.40       75.56      3.17 o
  -2  20   5        1.32        2.49      1.08 o
  -1  20   5      156.48      151.44      4.25 o
   0  20   5       18.28       19.52      1.98 o
   1  20   5        0.85        0.51      1.32 o
   2  20   5        2.85        3.40      1.30 o
   3  20   5       20.44       20.91      2.78 o
  -6  21   5       31.55       39.03      4.66 o
  -5  21   5        2.97        4.64      1.77 o
  -4  21   5       84.30       78.83      3.89 o
  -3  21   5       39.37       40.73      2.55 o
  -2  21   5      191.00      173.57      4.87 o
  -1  21   5       33.63       33.42      2.33 o
   0  21   5       14.55       13.90      1.79 o
   1  21   5       42.40       44.61      2.77 o
   2  21   5       29.89       27.74      2.37 o
  -5  22   5       12.08       12.65      2.26 o
  -4  22   5       37.04       38.62      2.97 o
  -3  22   5       69.73       74.13      3.29 o
  -2  22   5       23.16       25.22      1.91 o
  -1  22   5       68.47       70.42      3.66 o
   0  22   5        0.15        0.39      1.12 o
   1  22   5       42.95       46.06      2.84 o
   2  22   5      107.45      110.19      4.24 o
  -5  23   5       24.77       27.42      2.84 o
  -4  23   5      199.62      208.00      6.02 o
  -3  23   5      217.20      216.96      5.28 o
  -2  23   5      178.03      166.00      4.60 o
  -1  23   5       72.17       68.21      3.39 o
   0  23   5       49.31       53.55      2.94 o
   1  23   5        1.37        2.91      1.25 o
   2  23   5       49.18       52.57      3.16 o
  -5  24   5        0.21        1.89      1.81 o
  -4  24   5      275.52      281.25      7.53 o
  -3  24   5       41.52       39.79      2.67 o
  -2  24   5        0.00        2.33      1.41 o
  -1  24   5       23.94       25.54      2.24 o
   0  24   5        4.09        3.94      1.43 o
   1  24   5       58.72       59.13      2.92 o
   2  24   5        1.64        2.57      1.70 o
  -5  25   5       63.51       67.27      4.46 o
  -4  25   5       41.72       49.30      3.39 o
  -3  25   5        2.68        2.21      1.34 o
  -2  25   5      186.31      179.39      5.08 o
  -1  25   5       15.28       17.13      1.83 o
   0  25   5       18.07       15.52      2.01 o
   1  25   5        4.85        6.24      1.48 o
   2  25   5        0.23       -0.53      1.46 o
  -5  26   5       15.77       21.70      4.75 o
  -4  26   5        0.61        2.56      1.86 o
  -3  26   5       70.01       71.72      3.38 o
  -2  26   5        0.03        1.53      1.34 o
  -1  26   5        9.13        8.29      1.68 o
   0  26   5        0.54       -0.23      1.14 o
   1  26   5      176.40      183.25      4.78 o
  -4  27   5      178.21      182.39      7.34 o
  -3  27   5       40.31       34.81      3.02 o
  -2  27   5      124.96      119.85      5.14 o
  -1  27   5        2.19        0.69      1.29 o
   0  27   5        2.62        3.00      1.37 o
   1  27   5      107.50      113.35      3.88 o
  -4  28   5       24.69       30.20      3.42 o
  -3  28   5       53.59       53.14      4.00 o
  -2  28   5        2.23        1.70      1.38 o
  -1  28   5        2.12        1.95      1.40 o
   0  28   5       59.51       59.15      2.71 o
   1  28   5        4.83        5.83      1.64 o
  -4  29   5       42.06       43.75      3.86 o
  -3  29   5       15.30       13.80      2.69 o
  -2  29   5       38.16       39.08      2.80 o
  -1  29   5        0.85        0.88      1.36 o
   0  29   5       20.73       22.99      2.42 o
   1  29   5       74.79       83.77      3.84 o
  -3  30   5      131.72      129.93      6.00 o
  -2  30   5       14.65       12.59      2.31 o
  -1  30   5        0.71        0.89      1.47 o
   0  30   5       75.85       83.58      3.84 o
  -3  31   5        0.03        1.55      2.03 o
  -2  31   5        6.91        4.73      2.20 o
  -1  31   5        3.69        4.12      1.68 o
   0  31   5      149.91      153.31      5.06 o
  -2  32   5       17.00       17.76      2.96 o
  -1  32   5        1.19        2.20      1.80 o
  -6   0   6       54.75       52.83      5.24 o
  -4   0   6        4.55        8.44      2.57 o
  -2   0   6       21.90       22.50      5.75 o
   0   0   6        0.55        1.83      1.76 o
   2   0   6        1.12        1.79      3.04 o
  -6   1   6       22.45       27.26      2.90 o
  -5   1   6        1.00        2.87      1.45 o
  -4   1   6        3.32        2.89      1.24 o
  -3   1   6      197.96      187.44      6.59 o
  -2   1   6       26.48       41.82      2.76 o
  -1   1   6       44.25       47.27      2.85 o
   0   1   6      134.30      124.11      3.93 o
   1   1   6       59.00       66.95      3.14 o
   2   1   6        2.06        2.88      1.35 o
   3   1   6       54.75       62.00      5.20 o
  -6   2   6       19.00       26.65      2.90 o
  -5   2   6       19.71       18.36      2.36 o
  -4   2   6      101.48      105.80      3.70 o
  -3   2   6        0.96        1.98      1.22 o
  -2   2   6        9.16       14.48      1.92 o
  -1   2   6       26.31       16.18      1.77 o
   0   2   6       16.02       11.80      1.68 o
   1   2   6       12.91       14.16      1.81 o
   2   2   6       13.52       15.89      2.23 o
   3   2   6       27.84       32.61      2.73 o
  -6   3   6        5.24        5.69      1.84 o
  -5   3   6       71.62       78.79      3.94 o
  -4   3   6       10.44       11.12      1.69 o
  -3   3   6      100.64      104.91      3.59 o
  -2   3   6      142.48      137.67      4.54 o
  -1   3   6        2.59        1.27      1.04 o
   0   3   6      145.76      138.41      5.01 o
   1   3   6       58.65       46.19      2.70 o
   2   3   6       31.17       34.02      2.85 o
   3   3   6       28.14       28.52      2.59 o
  -6   4   6        2.26        0.83      1.49 o
  -5   4   6       16.18       18.90      2.63 o
  -4   4   6        2.46        1.68      1.21 o
  -3   4   6        0.26        0.59      1.03 o
  -2   4   6       30.32       36.75      2.66 o
  -1   4   6       23.03       26.79      2.08 o
   0   4   6       35.15       41.16      2.47 o
   1   4   6       25.94       21.21      2.31 o
   2   4   6       21.09       21.70      2.47 o
  -6   5   6       23.85       25.16      2.81 o
  -5   5   6        5.77        8.20      1.90 o
  -4   5   6        4.99        4.79      1.39 o
  -3   5   6       18.02       21.77      2.01 o
  -2   5   6       42.57       33.84      2.31 o
  -1   5   6        3.02        1.30      1.04 o
   0   5   6        0.02        0.60      1.01 o
   1   5   6       45.70       45.83      3.03 o
   2   5   6        8.81       12.47      2.10 o
  -6   6   6       12.16       16.42      2.49 o
  -5   6   6        0.49        0.59      1.37 o
  -4   6   6       11.39       16.74      1.89 o
  -3   6   6      124.90      102.35      3.57 o
  -2   6   6       67.59       67.57      2.68 o
  -1   6   6        6.99       12.58      1.65 o
   0   6   6        4.28        5.26      1.30 o
   1   6   6        7.33        4.10      1.45 o
   2   6   6        4.95        5.94      1.71 o
  -6   7   6       16.76       20.19      2.30 o
  -5   7   6       48.59       53.48      2.97 o
  -4   7   6       39.45       40.87      2.60 o
  -3   7   6       89.61       98.23      3.52 o
  -2   7   6      115.51      123.43      3.50 o
  -1   7   6       68.17       66.73      2.95 o
   0   7   6       20.29       17.47      2.08 o
   1   7   6        2.48        3.32      1.39 o
   2   7   6        9.49        8.45      1.93 o
  -6   8   6        0.15        1.36      1.41 o
  -5   8   6        4.39        4.60      1.50 o
  -4   8   6       25.42       28.89      2.30 o
  -3   8   6        6.27        6.58      1.45 o
  -2   8   6      200.00      178.32      4.13 o
  -1   8   6       13.01       12.34      1.65 o
   0   8   6        0.57        1.79      1.29 o
   1   8   6      208.13      211.11      5.90 o
   2   8   6        5.30        3.67      1.91 o
  -6   9   6       88.87      100.91      4.17 o
  -5   9   6       97.34       99.80      3.44 o
  -4   9   6       44.14       36.62      2.63 o
  -3   9   6       95.25       80.45      3.22 o
  -2   9   6       70.82       63.45      2.63 o
  -1   9   6        0.05       -0.78      1.00 o
   0   9   6        0.01       -1.02      1.07 o
   1   9   6       11.80        9.88      1.88 o
   2   9   6       30.82       33.09      3.43 o
  -6  10   6        3.54        4.84      1.92 o
  -5  10   6       11.39       13.89      1.77 o
  -4  10   6       18.26       16.35      1.94 o
  -3  10   6       37.49       41.84      2.32 o
  -2  10   6        2.82        6.05      1.25 o
  -1  10   6      176.52      151.78      4.76 o
   0  10   6       57.35       54.38      3.12 o
   1  10   6       35.27       33.48      2.74 o
   2  10   6        2.28        1.48      1.73 o
  -6  11   6       66.62       76.05      4.21 o
  -5  11   6       10.62       10.03      1.61 o
  -4  11   6        1.46        2.05      1.20 o
  -3  11   6      154.42      138.10      3.77 o
  -2  11   6       32.44       29.81      2.21 o
  -1  11   6        0.02        0.73      1.02 o
   0  11   6       14.31       11.88      1.91 o
   1  11   6        2.63        2.90      1.45 o
   2  11   6       45.23       51.26      4.09 o
  -6  12   6        5.66        8.82      2.49 o
  -5  12   6        5.16        7.16      1.54 o
  -4  12   6       80.85       82.25      3.11 o
  -3  12   6        0.32        0.86      1.02 o
  -2  12   6       66.39       59.95      2.84 o
  -1  12   6      159.02      148.67      4.25 o
   0  12   6       38.85       44.76      3.02 o
   1  12   6       36.53       35.62      3.43 o
   2  12   6        0.20        0.62      1.63 o
  -6  13   6       58.26       56.84      4.44 o
  -5  13   6        0.52        0.80      1.09 o
  -4  13   6      193.96      181.25      4.41 o
  -3  13   6        0.45        0.45      1.05 o
  -2  13   6        0.64        0.73      1.05 o
  -1  13   6       23.54       24.09      2.10 o
   0  13   6       12.29       14.45      2.04 o
   1  13   6        1.26        0.71      1.44 o
   2  13   6       86.22       96.69      5.29 o
  -6  14   6        0.03        1.96      1.99 o
  -5  14   6       22.99       29.41      2.32 o
  -4  14   6        1.36        3.21      1.37 o
  -3  14   6       39.66       36.25      2.19 o
  -2  14   6       32.13       28.78      2.25 o
  -1  14   6        2.13        1.79      1.14 o
   0  14   6        7.79        7.26      1.70 o
   1  14   6        4.38        3.89      1.81 o
   2  14   6        2.46        2.26      2.23 o
  -6  15   6       34.23       37.94      3.86 o
  -5  15   6        3.40        4.29      1.38 o
  -4  15   6       24.29       23.77      2.21 o
  -3  15   6      200.59      187.50      5.01 o
  -2  15   6        0.56        0.49      1.09 o
  -1  15   6       71.27       81.27      3.29 o
   0  15   6       16.01       19.16      2.74 o
   1  15   6       13.07       12.98      2.52 o
   2  15   6       65.73       74.44      5.64 o
  -5  16   6        8.07        9.70      1.84 o
  -4  16   6       58.22       50.98      2.89 o
  -3  16   6        3.53        3.90      1.22 o
  -2  16   6       30.02       35.48      2.43 o
  -1  16   6       28.00       24.80      2.15 o
   0  16   6        6.43        6.51      2.11 o
   1  16   6        5.01        5.34      2.05 o
   2  16   6        2.17        2.54      1.93 o
  -5  17   6        3.09        1.34      1.37 o
  -4  17   6        0.44        0.66      1.36 o
  -3  17   6       67.00       66.06      3.59 o
  -2  17   6        8.67        8.51      1.47 o
  -1  17   6       31.90       32.26      2.94 o
   0  17   6       25.71       23.58      2.94 o
   1  17   6       13.14       14.19      2.73 o
   2  17   6      116.09      122.94      5.84 o
  -5  18   6        3.36        4.55      1.66 o
  -4  18   6       20.10       18.48      2.13 o
  -3  18   6       10.43       10.59      1.59 o
  -2  18   6       32.03       30.13      2.14 o
  -1  18   6       36.60       36.27      2.51 o
   0  18   6        5.58        4.31      1.89 o
   1  18   6      140.50      147.12      6.37 o
  -5  19   6        7.85        9.74      1.90 o
  -4  19   6        0.07       -0.06      1.25 o
  -3  19   6        2.64        3.05      1.38 o
  -2  19   6        7.45        6.12      1.39 o
  -1  19   6       21.96       23.02      2.53 o
   0  19   6       70.68       73.21      3.88 o
   1  19   6        0.40        2.24      1.74 o
  -5  20   6        7.34        5.85      1.73 o
  -4  20   6        0.68        0.15      1.30 o
  -3  20   6      103.69       93.48      3.69 o
  -2  20   6        5.18        5.52      1.35 o
  -1  20   6       62.70       72.25      3.34 o
   0  20   6        7.72        7.05      1.82 o
   1  20   6        1.56        1.26      2.08 o
  -5  21   6        0.12        0.62      1.43 o
  -4  21   6       10.20        9.56      1.89 o
  -3  21   6       14.84       12.78      2.16 o
  -2  21   6        5.74        4.84      1.38 o
  -1  21   6       55.10       59.15      3.17 o
   0  21   6       85.19       88.13      4.26 o
   1  21   6       82.78       76.78      5.80 o
  -4  22   6       23.18       28.04      2.56 o
  -3  22   6       60.48       66.91      3.39 o
  -2  22   6       19.63       18.25      2.13 o
  -1  22   6        8.22        9.21      1.81 o
   0  22   6        0.16        1.23      1.46 o
   1  22   6        0.06        0.04      2.10 o
  -4  23   6        6.09        6.42      1.76 o
  -3  23   6       11.05       11.43      1.93 o
  -2  23   6        5.17        5.19      1.66 o
  -1  23   6        1.81        1.97      1.44 o
   0  23   6        9.86       11.66      2.02 o
  -4  24   6       78.61       75.38      3.69 o
  -3  24   6        9.06        8.51      1.84 o
  -2  24   6        0.00       -1.31      1.45 o
  -1  24   6        0.92        0.91      1.39 o
   0  24   6        0.13       -0.89      1.49 o
  -4  25   6        0.05        0.44      1.50 o
  -3  25   6       17.30       17.04      2.56 o
  -2  25   6       10.67       11.14      2.01 o
  -1  25   6        0.59        1.15      1.30 o
   0  25   6       41.78       49.29      3.57 o
  -3  26   6       15.16       20.14      2.69 o
  -2  26   6        0.00        0.17      1.40 o
  -1  26   6       41.64       46.00      3.12 o
  -3  27   6       83.73       86.81      4.56 o
  -2  27   6       34.75       32.60      2.83 o
  -1  27   6        2.34        0.23      1.71 o
  -5   0   7      312.84      326.85     16.19 o
  -3   0   7       16.52        9.27      2.73 o
  -1   0   7        0.12        0.78      1.83 o
   1   0   7       10.57       12.02      3.25 o
  -5   1   7       19.26       21.50      2.70 o
  -4   1   7      116.20      127.21      5.07 o
  -3   1   7        9.90       10.44      2.05 o
  -2   1   7      122.85      116.17      4.67 o
  -1   1   7       11.98        9.93      1.98 o
   0   1   7        0.04        0.63      1.37 o
   1   1   7       15.17       14.63      4.30 o
  -5   2   7        7.57       11.65      2.34 o
  -4   2   7       46.12       45.58      3.38 o
  -3   2   7        0.27        0.28      1.27 o
  -2   2   7        1.55        3.08      1.50 o
  -1   2   7        0.02        0.61      1.20 o
   0   2   7        0.15        0.32      1.28 o
   1   2   7        1.75        3.15      1.88 o
  -5   3   7       11.98       14.07      2.42 o
  -4   3   7       38.47       43.12      3.34 o
  -3   3   7       51.02       60.39      3.59 o
  -2   3   7       25.18       34.50      2.90 o
  -1   3   7       25.21       33.07      2.87 o
   0   3   7        3.23        3.50      1.77 o
   1   3   7       23.83       25.38      3.24 o
  -5   4   7        5.55       10.23      2.20 o
  -4   4   7       48.03       54.11      3.60 o
  -3   4   7        5.28        5.04      1.75 o
  -2   4   7        9.15        6.80      1.79 o
  -1   4   7      122.10      132.82      4.99 o
   0   4   7       23.82       28.50      2.77 o
   1   4   7       33.81       39.78      3.28 o
  -5   5   7      233.98      246.42      7.58 o
  -4   5   7       40.68       39.63      2.83 o
  -3   5   7       82.93       84.37      4.12 o
  -2   5   7       37.92       44.86      3.21 o
  -1   5   7        1.55        1.89      1.41 o
   0   5   7       19.64       25.41      2.67 o
   1   5   7        6.07        6.83      1.97 o
  -5   6   7       71.16       84.72      4.46 o
  -4   6   7        6.62        5.76      1.61 o
  -3   6   7       42.81       42.27      3.21 o
  -2   6   7        1.08        3.11      1.53 o
  -1   6   7        3.81        2.76      1.45 o
   0   6   7       91.31       99.78      4.45 o
   1   6   7        5.69        9.36      2.11 o
  -5   7   7        1.25       -0.57      1.46 o
  -4   7   7        6.00        4.89      1.51 o
  -3   7   7        6.85        8.11      1.95 o
  -2   7   7        9.09       12.40      2.13 o
  -1   7   7       62.79       61.69      3.58 o
   0   7   7        4.57        6.68      1.81 o
   1   7   7       75.40       85.55      4.37 o
  -5   8   7        7.44        6.17      1.96 o
  -4   8   7        1.22        1.51      1.29 o
  -3   8   7       34.07       38.46      2.73 o
  -2   8   7        8.98       12.16      2.05 o
  -1   8   7        1.28        1.05      1.41 o
   0   8   7       88.57       91.53      4.32 o
   1   8   7        0.10        1.12      1.79 o
  -5   9   7        4.84        9.54      2.14 o
  -4   9   7        0.34        0.10      1.27 o
  -3   9   7        0.05        1.54      1.36 o
  -2   9   7        0.65       -0.54      1.13 o
  -1   9   7       89.35       96.58      4.38 o
   0   9   7       17.50       21.68      2.58 o
   1   9   7        0.66        0.82      1.64 o
  -5  10   7        8.18        7.76      2.06 o
  -4  10   7       38.79       46.65      3.05 o
  -3  10   7       16.82       15.39      2.23 o
  -2  10   7        0.41       -0.79      1.13 o
  -1  10   7       10.44       11.56      2.11 o
   0  10   7      107.53      113.07      4.77 o
   1  10   7       87.63      108.91      6.89 o
  -5  11   7        2.16        1.68      1.61 o
  -4  11   7        0.01        0.70      1.44 o
  -3  11   7        7.36        5.97      1.58 o
  -2  11   7       12.11       11.18      2.09 o
  -1  11   7       50.68       56.19      3.51 o
   0  11   7       36.77       40.12      3.26 o
  -5  12   7        1.17        2.44      1.65 o
  -4  12   7       15.46       14.82      2.28 o
  -3  12   7       11.84       10.64      1.84 o
  -2  12   7       32.44       30.31      2.51 o
  -1  12   7       87.30       98.61      4.46 o
   0  12   7        8.94        8.05      2.01 o
  -5  13   7        5.12        4.55      2.09 o
  -4  13   7        8.38        8.48      2.06 o
  -3  13   7       32.32       38.48      2.78 o
  -2  13   7        3.32        3.36      1.43 o
  -1  13   7       29.18       29.27      2.83 o
   0  13   7        0.04        0.56      2.20 o
  -4  14   7       24.18       19.81      2.58 o
  -3  14   7        6.67        6.49      1.61 o
  -2  14   7       10.34       11.85      1.88 o
  -1  14   7        8.77       10.50      2.11 o
   0  14   7        0.15        1.20      2.25 o
  -4  15   7       37.30       34.59      3.43 o
  -3  15   7        3.39        4.15      1.56 o
  -2  15   7       27.63       28.47      2.86 o
  -1  15   7       55.75       63.40      3.77 o
   0  15   7        4.71        6.33      2.64 o
  -4  16   7       34.23       40.26      3.68 o
  -3  16   7       16.06       19.98      2.26 o
  -2  16   7        7.56       10.06      1.78 o
  -1  16   7       66.83       71.28      4.49 o
   0  16   7        5.54        5.58      2.70 o
  -4  17   7        0.30        1.76      1.81 o
  -3  17   7       10.71       14.26      2.23 o
  -2  17   7       14.44       18.56      2.24 o
  -1  17   7      168.88      180.93      8.40 o
  -4  18   7       82.85       89.32      6.21 o
  -3  18   7       12.38       10.27      2.10 o
  -2  18   7        3.43        2.91      1.56 o
  -1  18   7       24.00       28.42      5.91 o
  -3  19   7       15.44       12.86      2.60 o
  -2  19   7        0.01        0.72      1.38 o
  -1  19   7       23.02       27.08      3.31 o
  -3  20   7       30.50       33.65      4.66 o
  -2  20   7        5.17        7.97      2.35 o
  -2   0   8       90.86      111.86      9.32 o
  -3   1   8       16.15       13.55      2.86 o
  -2   1   8        9.67       10.17      2.28 o
  -3   2   8        8.56        8.77      2.51 o
  -2   2   8       54.49       69.00      4.74 o
  -3   3   8       15.26       14.32      2.84 o
  -2   3   8       24.01       25.76      3.31 o
  -3   4   8        4.90        6.72      2.33 o
  -2   4   8       35.38       29.67      4.13 o
  -3   5   8      131.33      156.56      9.22 o
  -2   5   8        7.66        9.53      2.99 o
 
